# Supplementary material for: Analysis of IS6110 insertion sites provide a glimpse into genome evolution of Mycobacterium tuberculosis
Source: Sci Rep. 2015 Jul 28;5:12567. doi: 10.1038/srep12567 (PMC4517164; doi:10.1038/srep12567)
Supplement: Supplementary Information [file srep12567-s2.xls]

## Sheet: Sheet1
Analysis of IS6110 insertion sites provide a glimpse into genome evolution of Mycobacterium tuberculosis
Tanmoy Roychowdhury1, Saurav Mandal1, Alok Bhattacharya1,2 *
1School of Computational and Integrative Sciences, Jawaharlal Nehru University, New Delhi
2School of Life Sciences, Jawaharlal Nehru University, New Delhi
*Corresponding author
Accession numbers are tabulated in Sheet2

## Sheet: Sheet2
Accession Number	Strain ID
ERR015609_1.fastq.gz,ERR015609_2.fastq.gz	L2_015609
ERR015610_1.fastq.gz,ERR015610_2.fastq.gz	L2_015610
ERR015611_1.fastq.gz,ERR015611_2.fastq.gz	L2_015611
ERR015612_1.fastq.gz,ERR015612_2.fastq.gz	L2_015612
ERR015613_1.fastq.gz,ERR015613_2.fastq.gz	L2_015613
ERR015614_1.fastq.gz,ERR015614_2.fastq.gz	L2_015614
ERR015615_1.fastq.gz,ERR015615_2.fastq.gz	L3_015615
ERR015616_1.fastq.gz,ERR015616_2.fastq.gz	L2_015616
ERR017797_1.fastq.gz,ERR017797_2.fastq.gz	L4_017797
ERR019565_1.fastq.gz,ERR019565_2.fastq.gz	L2_019565
ERR019569_1.fastq.gz,ERR019569_2.fastq.gz	L2_019569
ERR019570_1.fastq.gz,ERR019570_2.fastq.gz	L2_019570
ERR019571_1.fastq.gz,ERR019571_2.fastq.gz	L2_019571
ERR019572_1.fastq.gz,ERR019572_2.fastq.gz	L2_019572
ERR019573_1.fastq.gz,ERR019573_2.fastq.gz	L2_019573
ERR019574_1.fastq.gz,ERR019574_2.fastq.gz	L2_019574
ERR019575_1.fastq.gz,ERR019575_2.fastq.gz	L2_019575
ERR023731_1.fastq.gz,ERR023731_2.fastq.gz	L4_023731
ERR023732_1.fastq.gz,ERR023732_2.fastq.gz	L4_023732
ERR023739_1.fastq.gz,ERR023739_2.fastq.gz	L4_023739
ERR023740_1.fastq.gz,ERR023740_2.fastq.gz	L4_023740
ERR023743_1.fastq.gz,ERR023743_2.fastq.gz	L3_023743
ERR023746_1.fastq.gz,ERR023746_2.fastq.gz	L4_023746
ERR023747_1.fastq.gz,ERR023747_2.fastq.gz	L4_023747
ERR023757_1.fastq.gz,ERR023757_2.fastq.gz	L4_023757
ERR023758_1.fastq.gz,ERR023758_2.fastq.gz	L4_023758
ERR023759_1.fastq.gz,ERR023759_2.fastq.gz	L4_023759
ERR023760_1.fastq.gz,ERR023760_2.fastq.gz	L4_023760
ERR023764_1.fastq.gz,ERR023764_2.fastq.gz	L4_023764
ERR024340_1.fastq.gz,ERR024340_2.fastq.gz	L4_024340
ERR024343_1.fastq.gz,ERR024343_2.fastq.gz	L4_024343
ERR024350_1.fastq.gz,ERR024350_2.fastq.gz	L2_024350
ERR024359_1.fastq.gz,ERR024359_2.fastq.gz	L4_024359
ERR025414_1.fastq.gz,ERR025414_2.fastq.gz	L4_025414
ERR025415_1.fastq.gz,ERR025415_2.fastq.gz	L4_025415
ERR025416_1.fastq.gz,ERR025416_2.fastq.gz	L4_025416
ERR025417_1.fastq.gz,ERR025417_2.fastq.gz	L4_025417
ERR025418_1.fastq.gz,ERR025418_2.fastq.gz	L4_025418
ERR025420_1.fastq.gz,ERR025420_2.fastq.gz	L4_025420
ERR025421_1.fastq.gz,ERR025421_2.fastq.gz	L4_025421
ERR025422_1.fastq.gz,ERR025422_2.fastq.gz	L4_025422
ERR025423_1.fastq.gz,ERR025423_2.fastq.gz	L4_025423
ERR025424_1.fastq.gz,ERR025424_2.fastq.gz	L4_025424
ERR025426_1.fastq.gz,ERR025426_2.fastq.gz	L4_025426
ERR025427_1.fastq.gz,ERR025427_2.fastq.gz	L4_025427
ERR025428_1.fastq.gz,ERR025428_2.fastq.gz	L4_025428
ERR025429_1.fastq.gz,ERR025429_2.fastq.gz	L4_025429
ERR025430_1.fastq.gz,ERR025430_2.fastq.gz	L4_025430
ERR025431_1.fastq.gz,ERR025431_2.fastq.gz	L4_025431
ERR025432_1.fastq.gz,ERR025432_2.fastq.gz	L4_025432
ERR025433_1.fastq.gz,ERR025433_2.fastq.gz	L4_025433
ERR025434_1.fastq.gz,ERR025434_2.fastq.gz	L4_025434
ERR025435_1.fastq.gz,ERR025435_2.fastq.gz	L4_025435
ERR025436_1.fastq.gz,ERR025436_2.fastq.gz	L4_025436
ERR025438_1.fastq.gz,ERR025438_2.fastq.gz	L4_025438
ERR025440_1.fastq.gz,ERR025440_2.fastq.gz	L4_025440
ERR025441_1.fastq.gz,ERR025441_2.fastq.gz	L4_025441
ERR025442_1.fastq.gz,ERR025442_2.fastq.gz	L1_025442
ERR025443_1.fastq.gz,ERR025443_2.fastq.gz	L1_025443
ERR025444_1.fastq.gz,ERR025444_2.fastq.gz	L1_025444
ERR025445_1.fastq.gz,ERR025445_2.fastq.gz	L1_025445
ERR025447_1.fastq.gz,ERR025447_2.fastq.gz	L1_025447
ERR025448_1.fastq.gz,ERR025448_2.fastq.gz	L1_025448
ERR025457_1.fastq.gz,ERR025457_2.fastq.gz	L4_025457
ERR025833_1.fastq.gz,ERR025833_2.fastq.gz	L3_025833
ERR025834_1.fastq.gz,ERR025834_2.fastq.gz	L3_025834
ERR025837_1.fastq.gz,ERR025837_2.fastq.gz	L4_025837
ERR025838_1.fastq.gz,ERR025838_2.fastq.gz	L4_025838
ERR025839_1.fastq.gz,ERR025839_2.fastq.gz	L2_025839
ERR025840_1.fastq.gz,ERR025840_2.fastq.gz	L2_025840
ERR025842_1.fastq.gz,ERR025842_2.fastq.gz	L4_025842
ERR025843_1.fastq.gz,ERR025843_2.fastq.gz	L4_025843
ERR025844_1.fastq.gz,ERR025844_2.fastq.gz	L4_025844
ERR025846_1.fastq.gz,ERR025846_2.fastq.gz	L4_025846
ERR025847_1.fastq.gz,ERR025847_2.fastq.gz	L4_025847
ERR025848_1.fastq.gz,ERR025848_2.fastq.gz	L4_025848
ERR026472_1.fastq.gz,ERR026472_2.fastq.gz	L4_026472
ERR026473_1.fastq.gz,ERR026473_2.fastq.gz	L2_026473
ERR026474_1.fastq.gz,ERR026474_2.fastq.gz	L2_026474
ERR026475_1.fastq.gz,ERR026475_2.fastq.gz	L4_026475
ERR026476_1.fastq.gz,ERR026476_2.fastq.gz	L4_026476
ERR026477_1.fastq.gz,ERR026477_2.fastq.gz	L2_026477
ERR026478_1.fastq.gz,ERR026478_2.fastq.gz	L2_026478
ERR026479_1.fastq.gz,ERR026479_2.fastq.gz	L2_026479
ERR026481_1.fastq.gz,ERR026481_2.fastq.gz	L2_026481
ERR026482_1.fastq.gz,ERR026482_2.fastq.gz	L2_026482
ERR027458_1.fastq.gz,ERR027458_2.fastq.gz	L2_027458
ERR027459_1.fastq.gz,ERR027459_2.fastq.gz	L2_027459
ERR027463_1.fastq.gz,ERR027463_2.fastq.gz	L2_027463
ERR027468_1.fastq.gz,ERR027468_2.fastq.gz	L2_027468
ERR028608_1.fastq.gz,ERR028608_2.fastq.gz	L4_028608
ERR028609_1.fastq.gz,ERR028609_2.fastq.gz	L2_028609
ERR028610_1.fastq.gz,ERR028610_2.fastq.gz	L4_028610
ERR028611_1.fastq.gz,ERR028611_2.fastq.gz	L2_028611
ERR028612_1.fastq.gz,ERR028612_2.fastq.gz	L4_028612
ERR028613_1.fastq.gz,ERR028613_2.fastq.gz	L4_028613
ERR028615_1.fastq.gz,ERR028615_2.fastq.gz	L4_028615
ERR028616_1.fastq.gz,ERR028616_2.fastq.gz	L4_028616
ERR028617_1.fastq.gz,ERR028617_2.fastq.gz	L4_028617
ERR028619_1.fastq.gz,ERR028619_2.fastq.gz	L2_028619
ERR028620_1.fastq.gz,ERR028620_2.fastq.gz	L4_028620
ERR028621_1.fastq.gz,ERR028621_2.fastq.gz	L4_028621
ERR028623_1.fastq.gz,ERR028623_2.fastq.gz	L2_028623
ERR028624_1.fastq.gz,ERR028624_2.fastq.gz	L4_028624
ERR028625_1.fastq.gz,ERR028625_2.fastq.gz	L4_028625
ERR028626_1.fastq.gz,ERR028626_2.fastq.gz	L4_028626
ERR028627_1.fastq.gz,ERR028627_2.fastq.gz	L4_028627
ERR028628_1.fastq.gz,ERR028628_2.fastq.gz	L4_028628
ERR029201_1.fastq.gz,ERR029201_2.fastq.gz	L4_029201
ERR029202_1.fastq.gz,ERR029202_2.fastq.gz	L4_029202
ERR029203_1.fastq.gz,ERR029203_2.fastq.gz	L2_029203
ERR029204_1.fastq.gz,ERR029204_2.fastq.gz	L4_029204
ERR029205_1.fastq.gz,ERR029205_2.fastq.gz	L2_029205
ERR029207_1.fastq.gz,ERR029207_2.fastq.gz	L2_029207
ERR029209_1.fastq.gz,ERR029209_2.fastq.gz	L2_029209
ERR029210_1.fastq.gz,ERR029210_2.fastq.gz	L2_029210
ERR029211_1.fastq.gz,ERR029211_2.fastq.gz	L4_029211
ERR036186_1.fastq.gz,ERR036186_2.fastq.gz	L2_036186
ERR036187_1.fastq.gz,ERR036187_2.fastq.gz	L4_036187
ERR036188_1.fastq.gz,ERR036188_2.fastq.gz	L4_036188
ERR036189_1.fastq.gz,ERR036189_2.fastq.gz	L4_036189
ERR036190_1.fastq.gz,ERR036190_2.fastq.gz	L4_036190
ERR036192_1.fastq.gz,ERR036192_2.fastq.gz	L4_036192
ERR036193_1.fastq.gz,ERR036193_2.fastq.gz	L3_036193
ERR036195_1.fastq.gz,ERR036195_2.fastq.gz	L3_036195
ERR036196_1.fastq.gz,ERR036196_2.fastq.gz	L4_036196
ERR036197_1.fastq.gz,ERR036197_2.fastq.gz	L4_036197
ERR036200_1.fastq.gz,ERR036200_2.fastq.gz	L4_036200
ERR036201_1.fastq.gz,ERR036201_2.fastq.gz	L1_036201
ERR036202_1.fastq.gz,ERR036202_2.fastq.gz	L4_036202
ERR036203_1.fastq.gz,ERR036203_2.fastq.gz	L4_036203
ERR036204_1.fastq.gz,ERR036204_2.fastq.gz	L4_036204
ERR036206_1.fastq.gz,ERR036206_2.fastq.gz	L4_036206
ERR036208_1.fastq.gz,ERR036208_2.fastq.gz	L4_036208
ERR036209_1.fastq.gz,ERR036209_2.fastq.gz	L3_036209
ERR036210_1.fastq.gz,ERR036210_2.fastq.gz	L3_036210
ERR036212_1.fastq.gz,ERR036212_2.fastq.gz	L4_036212
ERR036213_1.fastq.gz,ERR036213_2.fastq.gz	L1_036213
ERR036214_1.fastq.gz,ERR036214_2.fastq.gz	L4_036214
ERR036216_1.fastq.gz,ERR036216_2.fastq.gz	L3_036216
ERR036217_1.fastq.gz,ERR036217_2.fastq.gz	L1_036217
ERR036218_1.fastq.gz,ERR036218_2.fastq.gz	L3_036218
ERR036219_1.fastq.gz,ERR036219_2.fastq.gz	L4_036219
ERR036221_1.fastq.gz,ERR036221_2.fastq.gz	L4_036221
ERR036222_1.fastq.gz,ERR036222_2.fastq.gz	L1_036222
ERR036223_1.fastq.gz,ERR036223_2.fastq.gz	L1_036223
ERR036226_1.fastq.gz,ERR036226_2.fastq.gz	L4_036226
ERR036227_1.fastq.gz,ERR036227_2.fastq.gz	L4_036227
ERR036228_1.fastq.gz,ERR036228_2.fastq.gz	L4_036228
ERR036230_1.fastq.gz,ERR036230_2.fastq.gz	L1_036230
ERR036231_1.fastq.gz,ERR036231_2.fastq.gz	L4_036231
ERR036232_1.fastq.gz,ERR036232_2.fastq.gz	L4_036232
ERR036234_1.fastq.gz,ERR036234_2.fastq.gz	L4_036234
ERR036236_1.fastq.gz,ERR036236_2.fastq.gz	L1_036236
ERR036238_1.fastq.gz,ERR036238_2.fastq.gz	L4_036238
ERR036239_1.fastq.gz,ERR036239_2.fastq.gz	L4_036239
ERR036240_1.fastq.gz,ERR036240_2.fastq.gz	L4_036240
ERR036241_1.fastq.gz,ERR036241_2.fastq.gz	L4_036241
ERR036242_1.fastq.gz,ERR036242_2.fastq.gz	L4_036242
ERR036246_1.fastq.gz,ERR036246_2.fastq.gz	L4_036246
ERR036247_1.fastq.gz,ERR036247_2.fastq.gz	L4_036247
ERR036248_1.fastq.gz,ERR036248_2.fastq.gz	L4_036248
ERR036249_1.fastq.gz,ERR036249_2.fastq.gz	L4_036249
ERR037467_1.fastq.gz,ERR037467_2.fastq.gz	L4_037467
ERR037468_1.fastq.gz,ERR037468_2.fastq.gz	L4_037468
ERR037469_1.fastq.gz,ERR037469_2.fastq.gz	L4_037469
ERR037470_1.fastq.gz,ERR037470_2.fastq.gz	L4_037470
ERR037471_1.fastq.gz,ERR037471_2.fastq.gz	L4_037471
ERR037472_1.fastq.gz,ERR037472_2.fastq.gz	L4_037472
ERR037473_1.fastq.gz,ERR037473_2.fastq.gz	L1_037473
ERR037474_1.fastq.gz,ERR037474_2.fastq.gz	L4_037474
ERR037475_1.fastq.gz,ERR037475_2.fastq.gz	L4_037475
ERR037476_1.fastq.gz,ERR037476_2.fastq.gz	L1_037476
ERR037477_1.fastq.gz,ERR037477_2.fastq.gz	L4_037477
ERR037478_1.fastq.gz,ERR037478_2.fastq.gz	L4_037478
ERR037479_1.fastq.gz,ERR037479_2.fastq.gz	L4_037479
ERR037480_1.fastq.gz,ERR037480_2.fastq.gz	L4_037480
ERR037481_1.fastq.gz,ERR037481_2.fastq.gz	L4_037481
ERR037482_1.fastq.gz,ERR037482_2.fastq.gz	L3_037482
ERR037483_1.fastq.gz,ERR037483_2.fastq.gz	L4_037483
ERR037484_1.fastq.gz,ERR037484_2.fastq.gz	L4_037484
ERR037485_1.fastq.gz,ERR037485_2.fastq.gz	L4_037485
ERR037486_1.fastq.gz,ERR037486_2.fastq.gz	L4_037486
ERR037487_1.fastq.gz,ERR037487_2.fastq.gz	L4_037487
ERR037488_1.fastq.gz,ERR037488_2.fastq.gz	L3_037488
ERR037489_1.fastq.gz,ERR037489_2.fastq.gz	L1_037489
ERR037490_1.fastq.gz,ERR037490_2.fastq.gz	L4_037490
ERR037491_1.fastq.gz,ERR037491_2.fastq.gz	L1_037491
ERR037492_1.fastq.gz,ERR037492_2.fastq.gz	L3_037492
ERR037493_1.fastq.gz,ERR037493_2.fastq.gz	L4_037493
ERR037494_1.fastq.gz,ERR037494_2.fastq.gz	L4_037494
ERR037495_1.fastq.gz,ERR037495_2.fastq.gz	L4_037495
ERR037496_1.fastq.gz,ERR037496_2.fastq.gz	L1_037496
ERR037497_1.fastq.gz,ERR037497_2.fastq.gz	L4_037497
ERR037498_1.fastq.gz,ERR037498_2.fastq.gz	L4_037498
ERR037499_1.fastq.gz,ERR037499_2.fastq.gz	L4_037499
ERR037500_1.fastq.gz,ERR037500_2.fastq.gz	L4_037500
ERR037501_1.fastq.gz,ERR037501_2.fastq.gz	L4_037501
ERR037502_1.fastq.gz,ERR037502_2.fastq.gz	L3_037502
ERR037503_1.fastq.gz,ERR037503_2.fastq.gz	L4_037503
ERR037504_1.fastq.gz,ERR037504_2.fastq.gz	L4_037504
ERR037505_1.fastq.gz,ERR037505_2.fastq.gz	L4_037505
ERR037506_1.fastq.gz,ERR037506_2.fastq.gz	L4_037506
ERR037507_1.fastq.gz,ERR037507_2.fastq.gz	L4_037507
ERR037508_1.fastq.gz,ERR037508_2.fastq.gz	L4_037508
ERR037509_1.fastq.gz,ERR037509_2.fastq.gz	L4_037509
ERR037510_1.fastq.gz,ERR037510_2.fastq.gz	L1_037510
ERR037511_1.fastq.gz,ERR037511_2.fastq.gz	L1_037511
ERR037512_1.fastq.gz,ERR037512_2.fastq.gz	L4_037512
ERR037513_1.fastq.gz,ERR037513_2.fastq.gz	L4_037513
ERR037514_1.fastq.gz,ERR037514_2.fastq.gz	L4_037514
ERR037515_1.fastq.gz,ERR037515_2.fastq.gz	L4_037515
ERR037516_1.fastq.gz,ERR037516_2.fastq.gz	L4_037516
ERR037517_1.fastq.gz,ERR037517_2.fastq.gz	L4_037517
ERR037518_1.fastq.gz,ERR037518_2.fastq.gz	L4_037518
ERR037519_1.fastq.gz,ERR037519_2.fastq.gz	L1_037519
ERR037520_1.fastq.gz,ERR037520_2.fastq.gz	L1_037520
ERR037521_1.fastq.gz,ERR037521_2.fastq.gz	L1_037521
ERR037522_1.fastq.gz,ERR037522_2.fastq.gz	L4_037522
ERR037523_1.fastq.gz,ERR037523_2.fastq.gz	L1_037523
ERR037524_1.fastq.gz,ERR037524_2.fastq.gz	L4_037524
ERR037526_1.fastq.gz,ERR037526_2.fastq.gz	L4_037526
ERR037527_1.fastq.gz,ERR037527_2.fastq.gz	L4_037527
ERR037528_1.fastq.gz,ERR037528_2.fastq.gz	L4_037528
ERR037529_1.fastq.gz,ERR037529_2.fastq.gz	L4_037529
ERR037530_1.fastq.gz,ERR037530_2.fastq.gz	L4_037530
ERR037531_1.fastq.gz,ERR037531_2.fastq.gz	L4_037531
ERR037532_1.fastq.gz,ERR037532_2.fastq.gz	L4_037532
ERR037533_1.fastq.gz,ERR037533_2.fastq.gz	L4_037533
ERR037535_1.fastq.gz,ERR037535_2.fastq.gz	L4_037535
ERR037536_1.fastq.gz,ERR037536_2.fastq.gz	L1_037536
ERR037537_1.fastq.gz,ERR037537_2.fastq.gz	L4_037537
ERR037538_1.fastq.gz,ERR037538_2.fastq.gz	L4_037538
ERR037539_1.fastq.gz,ERR037539_2.fastq.gz	L4_037539
ERR037540_1.fastq.gz,ERR037540_2.fastq.gz	L4_037540
ERR037542_1.fastq.gz,ERR037542_2.fastq.gz	L4_037542
ERR037544_1.fastq.gz,ERR037544_2.fastq.gz	L4_037544
ERR037545_1.fastq.gz,ERR037545_2.fastq.gz	L4_037545
ERR037546_1.fastq.gz,ERR037546_2.fastq.gz	L3_037546
ERR037548_1.fastq.gz,ERR037548_2.fastq.gz	L4_037548
ERR037549_1.fastq.gz,ERR037549_2.fastq.gz	L4_037549
ERR037550_1.fastq.gz,ERR037550_2.fastq.gz	L4_037550
ERR037551_1.fastq.gz,ERR037551_2.fastq.gz	L2_037551
ERR037552_1.fastq.gz,ERR037552_2.fastq.gz	L4_037552
ERR037553_1.fastq.gz,ERR037553_2.fastq.gz	L4_037553
ERR037554_1.fastq.gz,ERR037554_2.fastq.gz	L4_037554
ERR037555_1.fastq.gz,ERR037555_2.fastq.gz	L1_037555
ERR038253_1.fastq.gz,ERR038253_2.fastq.gz	L4_038253
ERR038254_1.fastq.gz,ERR038254_2.fastq.gz	L4_038254
ERR038255_1.fastq.gz,ERR038255_2.fastq.gz	L4_038255
ERR038256_1.fastq.gz,ERR038256_2.fastq.gz	L4_038256
ERR038257_1.fastq.gz,ERR038257_2.fastq.gz	L4_038257
ERR038260_1.fastq.gz,ERR038260_2.fastq.gz	L3_038260
ERR038261_1.fastq.gz,ERR038261_2.fastq.gz	L3_038261
ERR038264_1.fastq.gz,ERR038264_2.fastq.gz	L3_038264
ERR038265_1.fastq.gz,ERR038265_2.fastq.gz	L3_038265
ERR038266_1.fastq.gz,ERR038266_2.fastq.gz	L3_038266
ERR038269_1.fastq.gz,ERR038269_2.fastq.gz	L3_038269
ERR038270_1.fastq.gz,ERR038270_2.fastq.gz	L3_038270
ERR038272_1.fastq.gz,ERR038272_2.fastq.gz	L3_038272
ERR038273_1.fastq.gz,ERR038273_2.fastq.gz	L3_038273
ERR038274_1.fastq.gz,ERR038274_2.fastq.gz	L4_038274
ERR038275_1.fastq.gz,ERR038275_2.fastq.gz	L4_038275
ERR038276_1.fastq.gz,ERR038276_2.fastq.gz	L4_038276
ERR038277_1.fastq.gz,ERR038277_2.fastq.gz	L4_038277
ERR038278_1.fastq.gz,ERR038278_2.fastq.gz	L4_038278
ERR038279_1.fastq.gz,ERR038279_2.fastq.gz	L4_038279
ERR038281_1.fastq.gz,ERR038281_2.fastq.gz	L4_038281
ERR038283_1.fastq.gz,ERR038283_2.fastq.gz	L4_038283
ERR038284_1.fastq.gz,ERR038284_2.fastq.gz	L4_038284
ERR038285_1.fastq.gz,ERR038285_2.fastq.gz	L4_038285
ERR038286_1.fastq.gz,ERR038286_2.fastq.gz	L4_038286
ERR038287_1.fastq.gz,ERR038287_2.fastq.gz	L3_038287
ERR038288_1.fastq.gz,ERR038288_2.fastq.gz	L3_038288
ERR038290_1.fastq.gz,ERR038290_2.fastq.gz	L4_038290
ERR038291_1.fastq.gz,ERR038291_2.fastq.gz	L4_038291
ERR038292_1.fastq.gz,ERR038292_2.fastq.gz	L4_038292
ERR038293_1.fastq.gz,ERR038293_2.fastq.gz	L4_038293
ERR038298_1.fastq.gz,ERR038298_2.fastq.gz	L3_038298
ERR038299_1.fastq.gz,ERR038299_2.fastq.gz	L3_038299
ERR038300_1.fastq.gz,ERR038300_2.fastq.gz	L3_038300
ERR038736_1.fastq.gz,ERR038736_2.fastq.gz	L4_038736
ERR038737_1.fastq.gz,ERR038737_2.fastq.gz	L4_038737
ERR038738_1.fastq.gz,ERR038738_2.fastq.gz	L4_038738
ERR038739_1.fastq.gz,ERR038739_2.fastq.gz	L4_038739
ERR038740_1.fastq.gz,ERR038740_2.fastq.gz	L4_038740
ERR038743_1.fastq.gz,ERR038743_2.fastq.gz	L3_038743
ERR038744_1.fastq.gz,ERR038744_2.fastq.gz	L4_038744
ERR038745_1.fastq.gz,ERR038745_2.fastq.gz	L4_038745
ERR038746_1.fastq.gz,ERR038746_2.fastq.gz	L2_038746
ERR038747_1.fastq.gz,ERR038747_2.fastq.gz	L4_038747
ERR038748_1.fastq.gz,ERR038748_2.fastq.gz	L4_038748
ERR038749_1.fastq.gz,ERR038749_2.fastq.gz	L4_038749
ERR038751_1.fastq.gz,ERR038751_2.fastq.gz	L4_038751
ERR038752_1.fastq.gz,ERR038752_2.fastq.gz	L3_038752
ERR038753_1.fastq.gz,ERR038753_2.fastq.gz	L3_038753
ERR038754_1.fastq.gz,ERR038754_2.fastq.gz	L4_038754
ERR038755_1.fastq.gz,ERR038755_2.fastq.gz	L4_038755
ERR039324_1.fastq.gz,ERR039324_2.fastq.gz	L3_039324
ERR039325_1.fastq.gz,ERR039325_2.fastq.gz	L4_039325
ERR039326_1.fastq.gz,ERR039326_2.fastq.gz	L4_039326
ERR039327_1.fastq.gz,ERR039327_2.fastq.gz	L4_039327
ERR039328_1.fastq.gz,ERR039328_2.fastq.gz	L4_039328
ERR039329_1.fastq.gz,ERR039329_2.fastq.gz	L4_039329
ERR039330_1.fastq.gz,ERR039330_2.fastq.gz	L4_039330
ERR039331_1.fastq.gz,ERR039331_2.fastq.gz	L3_039331
ERR039332_1.fastq.gz,ERR039332_2.fastq.gz	L3_039332
ERR039333_1.fastq.gz,ERR039333_2.fastq.gz	L3_039333
ERR039334_1.fastq.gz,ERR039334_2.fastq.gz	L3_039334
ERR039335_1.fastq.gz,ERR039335_2.fastq.gz	L4_039335
ERR039336_1.fastq.gz,ERR039336_2.fastq.gz	L4_039336
ERR039337_1.fastq.gz,ERR039337_2.fastq.gz	L4_039337
ERR039338_1.fastq.gz,ERR039338_2.fastq.gz	L4_039338
ERR039339_1.fastq.gz,ERR039339_2.fastq.gz	L4_039339
ERR039340_1.fastq.gz,ERR039340_2.fastq.gz	L4_039340
ERR039341_1.fastq.gz,ERR039341_2.fastq.gz	L4_039341
ERR039342_1.fastq.gz,ERR039342_2.fastq.gz	L4_039342
ERR039344_1.fastq.gz,ERR039344_2.fastq.gz	L4_039344
ERR039345_1.fastq.gz,ERR039345_2.fastq.gz	L4_039345
ERR039346_1.fastq.gz,ERR039346_2.fastq.gz	L4_039346
ERR040086_1.fastq.gz,ERR040086_2.fastq.gz	L3_040086
ERR040087_1.fastq.gz,ERR040087_2.fastq.gz	L3_040087
ERR040088_1.fastq.gz,ERR040088_2.fastq.gz	L3_040088
ERR040089_1.fastq.gz,ERR040089_2.fastq.gz	L3_040089
ERR040090_1.fastq.gz,ERR040090_2.fastq.gz	L3_040090
ERR040091_1.fastq.gz,ERR040091_2.fastq.gz	L3_040091
ERR040093_1.fastq.gz,ERR040093_2.fastq.gz	L3_040093
ERR040094_1.fastq.gz,ERR040094_2.fastq.gz	L4_040094
ERR040095_1.fastq.gz,ERR040095_2.fastq.gz	L4_040095
ERR040096_1.fastq.gz,ERR040096_2.fastq.gz	L4_040096
ERR040097_1.fastq.gz,ERR040097_2.fastq.gz	L4_040097
ERR040098_1.fastq.gz,ERR040098_2.fastq.gz	L4_040098
ERR040099_1.fastq.gz,ERR040099_2.fastq.gz	L4_040099
ERR040100_1.fastq.gz,ERR040100_2.fastq.gz	L4_040100
ERR040101_1.fastq.gz,ERR040101_2.fastq.gz	L4_040101
ERR040102_1.fastq.gz,ERR040102_2.fastq.gz	L4_040102
ERR040103_1.fastq.gz,ERR040103_2.fastq.gz	L4_040103
ERR040104_1.fastq.gz,ERR040104_2.fastq.gz	L4_040104
ERR040105_1.fastq.gz,ERR040105_2.fastq.gz	L4_040105
ERR040106_1.fastq.gz,ERR040106_2.fastq.gz	L3_040106
ERR040107_1.fastq.gz,ERR040107_2.fastq.gz	L3_040107
ERR040108_1.fastq.gz,ERR040108_2.fastq.gz	L3_040108
ERR040109_1.fastq.gz,ERR040109_2.fastq.gz	L4_040109
ERR040114_1.fastq.gz,ERR040114_2.fastq.gz	L3_040114
ERR040115_1.fastq.gz,ERR040115_2.fastq.gz	L4_040115
ERR040118_1.fastq.gz,ERR040118_2.fastq.gz	L3_040118
ERR040119_1.fastq.gz,ERR040119_2.fastq.gz	L3_040119
ERR040120_1.fastq.gz,ERR040120_2.fastq.gz	L4_040120
ERR040121_1.fastq.gz,ERR040121_2.fastq.gz	L1_040121
ERR040122_1.fastq.gz,ERR040122_2.fastq.gz	L4_040122
ERR040123_1.fastq.gz,ERR040123_2.fastq.gz	L3_040123
ERR040125_1.fastq.gz,ERR040125_2.fastq.gz	L4_040125
ERR040126_1.fastq.gz,ERR040126_2.fastq.gz	L3_040126
ERR040127_1.fastq.gz,ERR040127_2.fastq.gz	L4_040127
ERR040129_1.fastq.gz,ERR040129_2.fastq.gz	L3_040129
ERR040131_1.fastq.gz,ERR040131_2.fastq.gz	L4_040131
ERR040132_1.fastq.gz,ERR040132_2.fastq.gz	L4_040132
ERR040133_1.fastq.gz,ERR040133_2.fastq.gz	L3_040133
ERR040134_1.fastq.gz,ERR040134_2.fastq.gz	L4_040134
ERR040136_1.fastq.gz,ERR040136_2.fastq.gz	L3_040136
ERR040137_1.fastq.gz,ERR040137_2.fastq.gz	L4_040137
ERR040138_1.fastq.gz,ERR040138_2.fastq.gz	L4_040138
ERR040139_1.fastq.gz,ERR040139_2.fastq.gz	L3_040139
ERR040140_1.fastq.gz,ERR040140_2.fastq.gz	L3_040140
ERR040141_1.fastq.gz,ERR040141_2.fastq.gz	L3_040141
ERR040142_1.fastq.gz,ERR040142_2.fastq.gz	L4_040142
ERR046729_1.fastq.gz,ERR046729_2.fastq.gz	L3_046729
ERR046730_1.fastq.gz,ERR046730_2.fastq.gz	L3_046730
ERR046732_1.fastq.gz,ERR046732_2.fastq.gz	L4_046732
ERR046733_1.fastq.gz,ERR046733_2.fastq.gz	L4_046733
ERR046734_1.fastq.gz,ERR046734_2.fastq.gz	L4_046734
ERR046735_1.fastq.gz,ERR046735_2.fastq.gz	L4_046735
ERR046736_1.fastq.gz,ERR046736_2.fastq.gz	L4_046736
ERR046737_1.fastq.gz,ERR046737_2.fastq.gz	L4_046737
ERR046738_1.fastq.gz,ERR046738_2.fastq.gz	L4_046738
ERR046739_1.fastq.gz,ERR046739_2.fastq.gz	L4_046739
ERR046741_1.fastq.gz,ERR046741_2.fastq.gz	L4_046741
ERR046743_1.fastq.gz,ERR046743_2.fastq.gz	L4_046743
ERR046744_1.fastq.gz,ERR046744_2.fastq.gz	L4_046744
ERR046745_1.fastq.gz,ERR046745_2.fastq.gz	L4_046745
ERR046746_1.fastq.gz,ERR046746_2.fastq.gz	L4_046746
ERR046751_1.fastq.gz,ERR046751_2.fastq.gz	L4_046751
ERR046752_1.fastq.gz,ERR046752_2.fastq.gz	L4_046752
ERR046753_1.fastq.gz,ERR046753_2.fastq.gz	L4_046753
ERR046754_1.fastq.gz,ERR046754_2.fastq.gz	L4_046754
ERR046755_1.fastq.gz,ERR046755_2.fastq.gz	L4_046755
ERR046756_1.fastq.gz,ERR046756_2.fastq.gz	L4_046756
ERR046758_1.fastq.gz,ERR046758_2.fastq.gz	L4_046758
ERR046759_1.fastq.gz,ERR046759_2.fastq.gz	L4_046759
ERR046760_1.fastq.gz,ERR046760_2.fastq.gz	L4_046760
ERR046761_1.fastq.gz,ERR046761_2.fastq.gz	L4_046761
ERR046762_1.fastq.gz,ERR046762_2.fastq.gz	L4_046762
ERR046763_1.fastq.gz,ERR046763_2.fastq.gz	L4_046763
ERR046764_1.fastq.gz,ERR046764_2.fastq.gz	L4_046764
ERR046765_1.fastq.gz,ERR046765_2.fastq.gz	L4_046765
ERR046766_1.fastq.gz,ERR046766_2.fastq.gz	L4_046766
ERR046767_1.fastq.gz,ERR046767_2.fastq.gz	L4_046767
ERR046768_1.fastq.gz,ERR046768_2.fastq.gz	L4_046768
ERR046769_1.fastq.gz,ERR046769_2.fastq.gz	L3_046769
ERR046770_1.fastq.gz,ERR046770_2.fastq.gz	L3_046770
ERR046771_1.fastq.gz,ERR046771_2.fastq.gz	L3_046771
ERR046772_1.fastq.gz,ERR046772_2.fastq.gz	L3_046772
ERR046773_1.fastq.gz,ERR046773_2.fastq.gz	L3_046773
ERR046775_1.fastq.gz,ERR046775_2.fastq.gz	L3_046775
ERR046776_1.fastq.gz,ERR046776_2.fastq.gz	L4_046776
ERR046777_1.fastq.gz,ERR046777_2.fastq.gz	L4_046777
ERR046778_1.fastq.gz,ERR046778_2.fastq.gz	L4_046778
ERR046779_1.fastq.gz,ERR046779_2.fastq.gz	L3_046779
ERR046780_1.fastq.gz,ERR046780_2.fastq.gz	L3_046780
ERR046782_1.fastq.gz,ERR046782_2.fastq.gz	L4_046782
ERR046783_1.fastq.gz,ERR046783_2.fastq.gz	L4_046783
ERR046791_1.fastq.gz,ERR046791_2.fastq.gz	L4_046791
ERR046796_1.fastq.gz,ERR046796_2.fastq.gz	L4_046796
ERR046797_1.fastq.gz,ERR046797_2.fastq.gz	L4_046797
ERR046798_1.fastq.gz,ERR046798_2.fastq.gz	L4_046798
ERR046799_1.fastq.gz,ERR046799_2.fastq.gz	L4_046799
ERR046819_1.fastq.gz,ERR046819_2.fastq.gz	L4_046819
ERR046820_1.fastq.gz,ERR046820_2.fastq.gz	L4_046820
ERR046821_1.fastq.gz,ERR046821_2.fastq.gz	L4_046821
ERR046822_1.fastq.gz,ERR046822_2.fastq.gz	L4_046822
ERR046825_1.fastq.gz,ERR046825_2.fastq.gz	L4_046825
ERR046831_1.fastq.gz,ERR046831_2.fastq.gz	L4_046831
ERR046832_1.fastq.gz,ERR046832_2.fastq.gz	L1_046832
ERR046833_1.fastq.gz,ERR046833_2.fastq.gz	L4_046833
ERR046834_1.fastq.gz,ERR046834_2.fastq.gz	L4_046834
ERR046836_1.fastq.gz,ERR046836_2.fastq.gz	L4_046836
ERR046837_1.fastq.gz,ERR046837_2.fastq.gz	L4_046837
ERR046838_1.fastq.gz,ERR046838_2.fastq.gz	L4_046838
ERR046839_1.fastq.gz,ERR046839_2.fastq.gz	L4_046839
ERR046840_1.fastq.gz,ERR046840_2.fastq.gz	L4_046840
ERR046841_1.fastq.gz,ERR046841_2.fastq.gz	L4_046841
ERR046842_1.fastq.gz,ERR046842_2.fastq.gz	L4_046842
ERR046843_1.fastq.gz,ERR046843_2.fastq.gz	L4_046843
ERR046847_1.fastq.gz,ERR046847_2.fastq.gz	L3_046847
ERR046851_1.fastq.gz,ERR046851_2.fastq.gz	L4_046851
ERR046852_1.fastq.gz,ERR046852_2.fastq.gz	L4_046852
ERR046854_1.fastq.gz,ERR046854_2.fastq.gz	L3_046854
ERR046857_1.fastq.gz,ERR046857_2.fastq.gz	L3_046857
ERR046858_1.fastq.gz,ERR046858_2.fastq.gz	L3_046858
ERR046860_1.fastq.gz,ERR046860_2.fastq.gz	L3_046860
ERR046861_1.fastq.gz,ERR046861_2.fastq.gz	L3_046861
ERR046862_1.fastq.gz,ERR046862_2.fastq.gz	L3_046862
ERR046863_1.fastq.gz,ERR046863_2.fastq.gz	L3_046863
ERR046866_1.fastq.gz,ERR046866_2.fastq.gz	L3_046866
ERR046867_1.fastq.gz,ERR046867_2.fastq.gz	L3_046867
ERR046868_1.fastq.gz,ERR046868_2.fastq.gz	L4_046868
ERR046869_1.fastq.gz,ERR046869_2.fastq.gz	L4_046869
ERR046870_1.fastq.gz,ERR046870_2.fastq.gz	L4_046870
ERR046871_1.fastq.gz,ERR046871_2.fastq.gz	L4_046871
ERR046872_1.fastq.gz,ERR046872_2.fastq.gz	L4_046872
ERR046873_1.fastq.gz,ERR046873_2.fastq.gz	L4_046873
ERR046874_1.fastq.gz,ERR046874_2.fastq.gz	L4_046874
ERR046875_1.fastq.gz,ERR046875_2.fastq.gz	L4_046875
ERR046876_1.fastq.gz,ERR046876_2.fastq.gz	L4_046876
ERR046877_1.fastq.gz,ERR046877_2.fastq.gz	L4_046877
ERR046878_1.fastq.gz,ERR046878_2.fastq.gz	L4_046878
ERR046879_1.fastq.gz,ERR046879_2.fastq.gz	L4_046879
ERR046880_1.fastq.gz,ERR046880_2.fastq.gz	L1_046880
ERR046881_1.fastq.gz,ERR046881_2.fastq.gz	L1_046881
ERR046882_1.fastq.gz,ERR046882_2.fastq.gz	L3_046882
ERR046883_1.fastq.gz,ERR046883_2.fastq.gz	L3_046883
ERR046884_1.fastq.gz,ERR046884_2.fastq.gz	L4_046884
ERR046885_1.fastq.gz,ERR046885_2.fastq.gz	L4_046885
ERR046887_1.fastq.gz,ERR046887_2.fastq.gz	L4_046887
ERR046888_1.fastq.gz,ERR046888_2.fastq.gz	L4_046888
ERR046889_1.fastq.gz,ERR046889_2.fastq.gz	L3_046889
ERR046890_1.fastq.gz,ERR046890_2.fastq.gz	L4_046890
ERR046892_1.fastq.gz,ERR046892_2.fastq.gz	L4_046892
ERR046894_1.fastq.gz,ERR046894_2.fastq.gz	L4_046894
ERR046897_1.fastq.gz,ERR046897_2.fastq.gz	L4_046897
ERR046898_1.fastq.gz,ERR046898_2.fastq.gz	L1_046898
ERR046900_1.fastq.gz,ERR046900_2.fastq.gz	L1_046900
ERR046901_1.fastq.gz,ERR046901_2.fastq.gz	L4_046901
ERR046903_1.fastq.gz,ERR046903_2.fastq.gz	L4_046903
ERR046904_1.fastq.gz,ERR046904_2.fastq.gz	L4_046904
ERR046905_1.fastq.gz,ERR046905_2.fastq.gz	L1_046905
ERR046906_1.fastq.gz,ERR046906_2.fastq.gz	L4_046906
ERR046907_1.fastq.gz,ERR046907_2.fastq.gz	L1_046907
ERR046908_1.fastq.gz,ERR046908_2.fastq.gz	L4_046908
ERR046910_1.fastq.gz,ERR046910_2.fastq.gz	L4_046910
ERR046912_1.fastq.gz,ERR046912_2.fastq.gz	L4_046912
ERR046914_1.fastq.gz,ERR046914_2.fastq.gz	L3_046914
ERR046915_1.fastq.gz,ERR046915_2.fastq.gz	L1_046915
ERR046916_1.fastq.gz,ERR046916_2.fastq.gz	L4_046916
ERR046917_1.fastq.gz,ERR046917_2.fastq.gz	L4_046917
ERR046918_1.fastq.gz,ERR046918_2.fastq.gz	L5_046918
ERR046919_1.fastq.gz,ERR046919_2.fastq.gz	L4_046919
ERR046920_1.fastq.gz,ERR046920_2.fastq.gz	L4_046920
ERR046921_1.fastq.gz,ERR046921_2.fastq.gz	L3_046921
ERR046922_1.fastq.gz,ERR046922_2.fastq.gz	L4_046922
ERR046923_1.fastq.gz,ERR046923_2.fastq.gz	L4_046923
ERR046924_1.fastq.gz,ERR046924_2.fastq.gz	L4_046924
ERR046925_1.fastq.gz,ERR046925_2.fastq.gz	L4_046925
ERR046926_1.fastq.gz,ERR046926_2.fastq.gz	L4_046926
ERR046927_1.fastq.gz,ERR046927_2.fastq.gz	L4_046927
ERR046928_1.fastq.gz,ERR046928_2.fastq.gz	L4_046928
ERR046929_1.fastq.gz,ERR046929_2.fastq.gz	L4_046929
ERR046930_1.fastq.gz,ERR046930_2.fastq.gz	L4_046930
ERR046932_1.fastq.gz,ERR046932_2.fastq.gz	L4_046932
ERR046933_1.fastq.gz,ERR046933_2.fastq.gz	L5_046933
ERR046934_1.fastq.gz,ERR046934_2.fastq.gz	L3_046934
ERR046935_1.fastq.gz,ERR046935_2.fastq.gz	L4_046935
ERR046936_1.fastq.gz,ERR046936_2.fastq.gz	L3_046936
ERR046937_1.fastq.gz,ERR046937_2.fastq.gz	L4_046937
ERR046938_1.fastq.gz,ERR046938_2.fastq.gz	L2_046938
ERR046939_1.fastq.gz,ERR046939_2.fastq.gz	L3_046939
ERR046940_1.fastq.gz,ERR046940_2.fastq.gz	L3_046940
ERR046941_1.fastq.gz,ERR046941_2.fastq.gz	L3_046941
ERR046942_1.fastq.gz,ERR046942_2.fastq.gz	L3_046942
ERR046943_1.fastq.gz,ERR046943_2.fastq.gz	L4_046943
ERR046946_1.fastq.gz,ERR046946_2.fastq.gz	L4_046946
ERR046947_1.fastq.gz,ERR046947_2.fastq.gz	L2_046947
ERR046948_1.fastq.gz,ERR046948_2.fastq.gz	L4_046948
ERR046949_1.fastq.gz,ERR046949_2.fastq.gz	L2_046949
ERR046950_1.fastq.gz,ERR046950_2.fastq.gz	L4_046950
ERR046951_1.fastq.gz,ERR046951_2.fastq.gz	L4_046951
ERR046952_1.fastq.gz,ERR046952_2.fastq.gz	L4_046952
ERR046953_1.fastq.gz,ERR046953_2.fastq.gz	L4_046953
ERR046957_1.fastq.gz,ERR046957_2.fastq.gz	L4_046957
ERR046958_1.fastq.gz,ERR046958_2.fastq.gz	L4_046958
ERR046959_1.fastq.gz,ERR046959_2.fastq.gz	L4_046959
ERR046960_1.fastq.gz,ERR046960_2.fastq.gz	L4_046960
ERR046962_1.fastq.gz,ERR046962_2.fastq.gz	L4_046962
ERR046963_1.fastq.gz,ERR046963_2.fastq.gz	L2_046963
ERR046964_1.fastq.gz,ERR046964_2.fastq.gz	L4_046964
ERR046965_1.fastq.gz,ERR046965_2.fastq.gz	L3_046965
ERR046966_1.fastq.gz,ERR046966_2.fastq.gz	L2_046966
ERR046967_1.fastq.gz,ERR046967_2.fastq.gz	L2_046967
ERR046968_1.fastq.gz,ERR046968_2.fastq.gz	L3_046968
ERR046969_1.fastq.gz,ERR046969_2.fastq.gz	L3_046969
ERR046970_1.fastq.gz,ERR046970_2.fastq.gz	L3_046970
ERR046971_1.fastq.gz,ERR046971_2.fastq.gz	L4_046971
ERR046972_1.fastq.gz,ERR046972_2.fastq.gz	L4_046972
ERR046974_1.fastq.gz,ERR046974_2.fastq.gz	L4_046974
ERR046975_1.fastq.gz,ERR046975_2.fastq.gz	L4_046975
ERR046980_1.fastq.gz,ERR046980_2.fastq.gz	L4_046980
ERR046981_1.fastq.gz,ERR046981_2.fastq.gz	L4_046981
ERR046982_1.fastq.gz,ERR046982_2.fastq.gz	L3_046982
ERR046983_1.fastq.gz,ERR046983_2.fastq.gz	L3_046983
ERR046986_1.fastq.gz,ERR046986_2.fastq.gz	L4_046986
ERR046988_1.fastq.gz,ERR046988_2.fastq.gz	L4_046988
ERR046990_1.fastq.gz,ERR046990_2.fastq.gz	L4_046990
ERR046991_1.fastq.gz,ERR046991_2.fastq.gz	L4_046991
ERR046992_1.fastq.gz,ERR046992_2.fastq.gz	L4_046992
ERR046993_1.fastq.gz,ERR046993_2.fastq.gz	L4_046993
ERR046994_1.fastq.gz,ERR046994_2.fastq.gz	L4_046994
ERR046995_1.fastq.gz,ERR046995_2.fastq.gz	L4_046995
ERR046996_1.fastq.gz,ERR046996_2.fastq.gz	L4_046996
ERR046997_1.fastq.gz,ERR046997_2.fastq.gz	L4_046997
ERR046998_1.fastq.gz,ERR046998_2.fastq.gz	L4_046998
ERR046999_1.fastq.gz,ERR046999_2.fastq.gz	L4_046999
ERR047000_1.fastq.gz,ERR047000_2.fastq.gz	L4_047000
ERR047001_1.fastq.gz,ERR047001_2.fastq.gz	L1_047001
ERR047002_1.fastq.gz,ERR047002_2.fastq.gz	L1_047002
ERR047003_1.fastq.gz,ERR047003_2.fastq.gz	L2_047003
ERR047004_1.fastq.gz,ERR047004_2.fastq.gz	L4_047004
ERR047005_1.fastq.gz,ERR047005_2.fastq.gz	L4_047005
ERR047006_1.fastq.gz,ERR047006_2.fastq.gz	L4_047006
ERR047008_1.fastq.gz,ERR047008_2.fastq.gz	L4_047008
ERR047009_1.fastq.gz,ERR047009_2.fastq.gz	L4_047009
ERR047010_1.fastq.gz,ERR047010_2.fastq.gz	L4_047010
ERR047011_1.fastq.gz,ERR047011_2.fastq.gz	L4_047011
ERR047012_1.fastq.gz,ERR047012_2.fastq.gz	L4_047012
ERR047013_1.fastq.gz,ERR047013_2.fastq.gz	L4_047013
ERR047016_1.fastq.gz,ERR047016_2.fastq.gz	L4_047016
ERR047881_1.fastq.gz,ERR047881_2.fastq.gz	L4_047881
ERR047882_1.fastq.gz,ERR047882_2.fastq.gz	L4_047882
ERR047883_1.fastq.gz,ERR047883_2.fastq.gz	L4_047883
ERR047885_1.fastq.gz,ERR047885_2.fastq.gz	L4_047885
ERR047886_1.fastq.gz,ERR047886_2.fastq.gz	L4_047886
ERR047887_1.fastq.gz,ERR047887_2.fastq.gz	L4_047887
ERR047888_1.fastq.gz,ERR047888_2.fastq.gz	L4_047888
ERR047889_1.fastq.gz,ERR047889_2.fastq.gz	L4_047889
ERR047890_1.fastq.gz,ERR047890_2.fastq.gz	L4_047890
ERR047891_1.fastq.gz,ERR047891_2.fastq.gz	L4_047891
ERR067576_1.fastq.gz,ERR067576_2.fastq.gz	L2_067576
ERR067577_1.fastq.gz,ERR067577_2.fastq.gz	L4_067577
ERR067578_1.fastq.gz,ERR067578_2.fastq.gz	L2_067578
ERR067579_1.fastq.gz,ERR067579_2.fastq.gz	L4_067579
ERR067580_1.fastq.gz,ERR067580_2.fastq.gz	L2_067580
ERR067581_1.fastq.gz,ERR067581_2.fastq.gz	L2_067581
ERR067582_1.fastq.gz,ERR067582_2.fastq.gz	L2_067582
ERR067583_1.fastq.gz,ERR067583_2.fastq.gz	L2_067583
ERR067584_1.fastq.gz,ERR067584_2.fastq.gz	L2_067584
ERR067586_1.fastq.gz,ERR067586_2.fastq.gz	L2_067586
ERR067587_1.fastq.gz,ERR067587_2.fastq.gz	L2_067587
ERR067588_1.fastq.gz,ERR067588_2.fastq.gz	L2_067588
ERR067589_1.fastq.gz,ERR067589_2.fastq.gz	L2_067589
ERR067590_1.fastq.gz,ERR067590_2.fastq.gz	L2_067590
ERR067591_1.fastq.gz,ERR067591_2.fastq.gz	L4_067591
ERR067592_1.fastq.gz,ERR067592_2.fastq.gz	L2_067592
ERR067593_1.fastq.gz,ERR067593_2.fastq.gz	L2_067593
ERR067594_1.fastq.gz,ERR067594_2.fastq.gz	L2_067594
ERR067595_1.fastq.gz,ERR067595_2.fastq.gz	L2_067595
ERR067596_1.fastq.gz,ERR067596_2.fastq.gz	L4_067596
ERR067597_1.fastq.gz,ERR067597_2.fastq.gz	L4_067597
ERR067598_1.fastq.gz,ERR067598_2.fastq.gz	L2_067598
ERR067599_1.fastq.gz,ERR067599_2.fastq.gz	L4_067599
ERR067600_1.fastq.gz,ERR067600_2.fastq.gz	L2_067600
ERR067603_1.fastq.gz,ERR067603_2.fastq.gz	L4_067603
ERR067604_1.fastq.gz,ERR067604_2.fastq.gz	L2_067604
ERR067605_1.fastq.gz,ERR067605_2.fastq.gz	L2_067605
ERR067606_1.fastq.gz,ERR067606_2.fastq.gz	L4_067606
ERR067607_1.fastq.gz,ERR067607_2.fastq.gz	L4_067607
ERR067608_1.fastq.gz,ERR067608_2.fastq.gz	L2_067608
ERR067609_1.fastq.gz,ERR067609_2.fastq.gz	L4_067609
ERR067610_1.fastq.gz,ERR067610_2.fastq.gz	L2_067610
ERR067611_1.fastq.gz,ERR067611_2.fastq.gz	L2_067611
ERR067612_1.fastq.gz,ERR067612_2.fastq.gz	L4_067612
ERR067613_1.fastq.gz,ERR067613_2.fastq.gz	L2_067613
ERR067614_1.fastq.gz,ERR067614_2.fastq.gz	L4_067614
ERR067616_1.fastq.gz,ERR067616_2.fastq.gz	L4_067616
ERR067617_1.fastq.gz,ERR067617_2.fastq.gz	L4_067617
ERR067618_1.fastq.gz,ERR067618_2.fastq.gz	L2_067618
ERR067619_1.fastq.gz,ERR067619_2.fastq.gz	L2_067619
ERR067621_1.fastq.gz,ERR067621_2.fastq.gz	L2_067621
ERR067622_1.fastq.gz,ERR067622_2.fastq.gz	L2_067622
ERR067623_1.fastq.gz,ERR067623_2.fastq.gz	L2_067623
ERR067624_1.fastq.gz,ERR067624_2.fastq.gz	L4_067624
ERR067625_1.fastq.gz,ERR067625_2.fastq.gz	L2_067625
ERR067626_1.fastq.gz,ERR067626_2.fastq.gz	L2_067626
ERR067627_1.fastq.gz,ERR067627_2.fastq.gz	L2_067627
ERR067628_1.fastq.gz,ERR067628_2.fastq.gz	L2_067628
ERR067629_1.fastq.gz,ERR067629_2.fastq.gz	L4_067629
ERR067630_1.fastq.gz,ERR067630_2.fastq.gz	L2_067630
ERR067631_1.fastq.gz,ERR067631_2.fastq.gz	L2_067631
ERR067632_1.fastq.gz,ERR067632_2.fastq.gz	L4_067632
ERR067633_1.fastq.gz,ERR067633_2.fastq.gz	L4_067633
ERR067634_1.fastq.gz,ERR067634_2.fastq.gz	L4_067634
ERR067635_1.fastq.gz,ERR067635_2.fastq.gz	L2_067635
ERR067637_1.fastq.gz,ERR067637_2.fastq.gz	L2_067637
ERR067638_1.fastq.gz,ERR067638_2.fastq.gz	L2_067638
ERR067639_1.fastq.gz,ERR067639_2.fastq.gz	L2_067639
ERR067640_1.fastq.gz,ERR067640_2.fastq.gz	L4_067640
ERR067641_1.fastq.gz,ERR067641_2.fastq.gz	L2_067641
ERR067643_1.fastq.gz,ERR067643_2.fastq.gz	L2_067643
ERR067644_1.fastq.gz,ERR067644_2.fastq.gz	L2_067644
ERR067645_1.fastq.gz,ERR067645_2.fastq.gz	L4_067645
ERR067646_1.fastq.gz,ERR067646_2.fastq.gz	L2_067646
ERR067647_1.fastq.gz,ERR067647_2.fastq.gz	L2_067647
ERR067648_1.fastq.gz,ERR067648_2.fastq.gz	L2_067648
ERR067649_1.fastq.gz,ERR067649_2.fastq.gz	L2_067649
ERR067650_1.fastq.gz,ERR067650_2.fastq.gz	L2_067650
ERR067651_1.fastq.gz,ERR067651_2.fastq.gz	L2_067651
ERR067652_1.fastq.gz,ERR067652_2.fastq.gz	L2_067652
ERR067653_1.fastq.gz,ERR067653_2.fastq.gz	L2_067653
ERR067654_1.fastq.gz,ERR067654_2.fastq.gz	L2_067654
ERR067655_1.fastq.gz,ERR067655_2.fastq.gz	L2_067655
ERR067656_1.fastq.gz,ERR067656_2.fastq.gz	L2_067656
ERR067657_1.fastq.gz,ERR067657_2.fastq.gz	L4_067657
ERR067658_1.fastq.gz,ERR067658_2.fastq.gz	L4_067658
ERR067659_1.fastq.gz,ERR067659_2.fastq.gz	L2_067659
ERR067660_1.fastq.gz,ERR067660_2.fastq.gz	L2_067660
ERR067662_1.fastq.gz,ERR067662_2.fastq.gz	L2_067662
ERR067663_1.fastq.gz,ERR067663_2.fastq.gz	L2_067663
ERR067665_1.fastq.gz,ERR067665_2.fastq.gz	L2_067665
ERR067666_1.fastq.gz,ERR067666_2.fastq.gz	L4_067666
ERR067667_1.fastq.gz,ERR067667_2.fastq.gz	L2_067667
ERR067668_1.fastq.gz,ERR067668_2.fastq.gz	L2_067668
ERR067669_1.fastq.gz,ERR067669_2.fastq.gz	L4_067669
ERR067670_1.fastq.gz,ERR067670_2.fastq.gz	L4_067670
ERR067671_1.fastq.gz,ERR067671_2.fastq.gz	L2_067671
ERR067672_1.fastq.gz,ERR067672_2.fastq.gz	L2_067672
ERR067673_1.fastq.gz,ERR067673_2.fastq.gz	L2_067673
ERR067674_1.fastq.gz,ERR067674_2.fastq.gz	L2_067674
ERR067675_1.fastq.gz,ERR067675_2.fastq.gz	L4_067675
ERR067676_1.fastq.gz,ERR067676_2.fastq.gz	L4_067676
ERR067677_1.fastq.gz,ERR067677_2.fastq.gz	L4_067677
ERR067680_1.fastq.gz,ERR067680_2.fastq.gz	L4_067680
ERR067683_1.fastq.gz,ERR067683_2.fastq.gz	L4_067683
ERR067684_1.fastq.gz,ERR067684_2.fastq.gz	L4_067684
ERR067686_1.fastq.gz,ERR067686_2.fastq.gz	L2_067686
ERR067687_1.fastq.gz,ERR067687_2.fastq.gz	L2_067687
ERR067688_1.fastq.gz,ERR067688_2.fastq.gz	L2_067688
ERR067689_1.fastq.gz,ERR067689_2.fastq.gz	L2_067689
ERR067690_1.fastq.gz,ERR067690_2.fastq.gz	L4_067690
ERR067692_1.fastq.gz,ERR067692_2.fastq.gz	L2_067692
ERR067693_1.fastq.gz,ERR067693_2.fastq.gz	L4_067693
ERR067694_1.fastq.gz,ERR067694_2.fastq.gz	L2_067694
ERR067695_1.fastq.gz,ERR067695_2.fastq.gz	L2_067695
ERR067696_1.fastq.gz,ERR067696_2.fastq.gz	L2_067696
ERR067697_1.fastq.gz,ERR067697_2.fastq.gz	L4_067697
ERR067698_1.fastq.gz,ERR067698_2.fastq.gz	L2_067698
ERR067702_1.fastq.gz,ERR067702_2.fastq.gz	L2_067702
ERR067703_1.fastq.gz,ERR067703_2.fastq.gz	L4_067703
ERR067704_1.fastq.gz,ERR067704_2.fastq.gz	L2_067704
ERR067705_1.fastq.gz,ERR067705_2.fastq.gz	L2_067705
ERR067706_1.fastq.gz,ERR067706_2.fastq.gz	L4_067706
ERR067707_1.fastq.gz,ERR067707_2.fastq.gz	L2_067707
ERR067708_1.fastq.gz,ERR067708_2.fastq.gz	L4_067708
ERR067709_1.fastq.gz,ERR067709_2.fastq.gz	L2_067709
ERR067710_1.fastq.gz,ERR067710_2.fastq.gz	L2_067710
ERR067711_1.fastq.gz,ERR067711_2.fastq.gz	L2_067711
ERR067713_1.fastq.gz,ERR067713_2.fastq.gz	L2_067713
ERR067714_1.fastq.gz,ERR067714_2.fastq.gz	L2_067714
ERR067715_1.fastq.gz,ERR067715_2.fastq.gz	L2_067715
ERR067717_1.fastq.gz,ERR067717_2.fastq.gz	L2_067717
ERR067719_1.fastq.gz,ERR067719_2.fastq.gz	L4_067719
ERR067720_1.fastq.gz,ERR067720_2.fastq.gz	L2_067720
ERR067721_1.fastq.gz,ERR067721_2.fastq.gz	L2_067721
ERR067722_1.fastq.gz,ERR067722_2.fastq.gz	L2_067722
ERR067723_1.fastq.gz,ERR067723_2.fastq.gz	L2_067723
ERR067724_1.fastq.gz,ERR067724_2.fastq.gz	L2_067724
ERR067725_1.fastq.gz,ERR067725_2.fastq.gz	L4_067725
ERR067726_1.fastq.gz,ERR067726_2.fastq.gz	L4_067726
ERR067727_1.fastq.gz,ERR067727_2.fastq.gz	L4_067727
ERR067731_1.fastq.gz,ERR067731_2.fastq.gz	L4_067731
ERR067736_1.fastq.gz,ERR067736_2.fastq.gz	L2_067736
ERR067737_1.fastq.gz,ERR067737_2.fastq.gz	L4_067737
ERR067739_1.fastq.gz,ERR067739_2.fastq.gz	L2_067739
ERR067740_1.fastq.gz,ERR067740_2.fastq.gz	L2_067740
ERR067741_1.fastq.gz,ERR067741_2.fastq.gz	L2_067741
ERR067742_1.fastq.gz,ERR067742_2.fastq.gz	L2_067742
ERR067743_1.fastq.gz,ERR067743_2.fastq.gz	L2_067743
ERR067744_1.fastq.gz,ERR067744_2.fastq.gz	L2_067744
ERR067745_1.fastq.gz,ERR067745_2.fastq.gz	L2_067745
ERR067746_1.fastq.gz,ERR067746_2.fastq.gz	L2_067746
ERR067747_1.fastq.gz,ERR067747_2.fastq.gz	L4_067747
ERR067749_1.fastq.gz,ERR067749_2.fastq.gz	L2_067749
ERR067750_1.fastq.gz,ERR067750_2.fastq.gz	L2_067750
ERR067752_1.fastq.gz,ERR067752_2.fastq.gz	L4_067752
ERR067754_1.fastq.gz,ERR067754_2.fastq.gz	L2_067754
ERR067755_1.fastq.gz,ERR067755_2.fastq.gz	L2_067755
ERR067758_1.fastq.gz,ERR067758_2.fastq.gz	L2_067758
ERR067759_1.fastq.gz,ERR067759_2.fastq.gz	L2_067759
ERR067760_1.fastq.gz,ERR067760_2.fastq.gz	L2_067760
ERR067761_1.fastq.gz,ERR067761_2.fastq.gz	L2_067761
ERR067762_1.fastq.gz,ERR067762_2.fastq.gz	L2_067762
ERR067763_1.fastq.gz,ERR067763_2.fastq.gz	L4_067763
ERR067764_1.fastq.gz,ERR067764_2.fastq.gz	L2_067764
ERR067765_1.fastq.gz,ERR067765_2.fastq.gz	L2_067765
ERR067766_1.fastq.gz,ERR067766_2.fastq.gz	L2_067766
ERR072019_1.fastq.gz,ERR072019_2.fastq.gz	L4_072019
ERR072020_1.fastq.gz,ERR072020_2.fastq.gz	L4_072020
ERR072021_1.fastq.gz,ERR072021_2.fastq.gz	L3_072021
ERR072022_1.fastq.gz,ERR072022_2.fastq.gz	L3_072022
ERR072023_1.fastq.gz,ERR072023_2.fastq.gz	L3_072023
ERR072024_1.fastq.gz,ERR072024_2.fastq.gz	L3_072024
ERR072025_1.fastq.gz,ERR072025_2.fastq.gz	L3_072025
ERR072026_1.fastq.gz,ERR072026_2.fastq.gz	L3_072026
ERR072027_1.fastq.gz,ERR072027_2.fastq.gz	L2_072027
ERR072028_1.fastq.gz,ERR072028_2.fastq.gz	L4_072028
ERR072029_1.fastq.gz,ERR072029_2.fastq.gz	L3_072029
ERR072031_1.fastq.gz,ERR072031_2.fastq.gz	L3_072031
ERR072032_1.fastq.gz,ERR072032_2.fastq.gz	L3_072032
ERR072034_1.fastq.gz,ERR072034_2.fastq.gz	L4_072034
ERR072035_1.fastq.gz,ERR072035_2.fastq.gz	L4_072035
ERR072036_1.fastq.gz,ERR072036_2.fastq.gz	L4_072036
ERR072037_1.fastq.gz,ERR072037_2.fastq.gz	L4_072037
ERR072038_1.fastq.gz,ERR072038_2.fastq.gz	L4_072038
ERR072039_1.fastq.gz,ERR072039_2.fastq.gz	L4_072039
ERR072040_1.fastq.gz,ERR072040_2.fastq.gz	L3_072040
ERR072041_1.fastq.gz,ERR072041_2.fastq.gz	L4_072041
ERR072042_1.fastq.gz,ERR072042_2.fastq.gz	L4_072042
ERR072044_1.fastq.gz,ERR072044_2.fastq.gz	L4_072044
ERR072045_1.fastq.gz,ERR072045_2.fastq.gz	L4_072045
ERR072046_1.fastq.gz,ERR072046_2.fastq.gz	L4_072046
ERR072047_1.fastq.gz,ERR072047_2.fastq.gz	L4_072047
ERR072048_1.fastq.gz,ERR072048_2.fastq.gz	L4_072048
ERR072050_1.fastq.gz,ERR072050_2.fastq.gz	L4_072050
ERR072051_1.fastq.gz,ERR072051_2.fastq.gz	L4_072051
ERR072065_1.fastq.gz,ERR072065_2.fastq.gz	L3_072065
ERR072072_1.fastq.gz,ERR072072_2.fastq.gz	L3_072072
ERR072087_1.fastq.gz,ERR072087_2.fastq.gz	L4_072087
ERR072088_1.fastq.gz,ERR072088_2.fastq.gz	L4_072088
ERR072089_1.fastq.gz,ERR072089_2.fastq.gz	L4_072089
ERR072090_1.fastq.gz,ERR072090_2.fastq.gz	L4_072090
ERR072094_1.fastq.gz,ERR072094_2.fastq.gz	L3_072094
ERR072095_1.fastq.gz,ERR072095_2.fastq.gz	L4_072095
ERR072096_1.fastq.gz,ERR072096_2.fastq.gz	L4_072096
ERR192249_1.fastq.gz,ERR192249_2.fastq.gz	L3_192249
ERR192250_1.fastq.gz,ERR192250_2.fastq.gz	L3_192250
ERR233346.fastq	L7_BTBH1012
ERR233347.fastq	L3_BTBH273
ERR233348.fastq	L4_BTBH587
ERR233349.fastq	L7_BTBH935
ERR233350.fastq	L4_BTBS101
ERR233351.fastq	L1_BTBS280
ERR233352.fastq	L4_BTBS458
ERR233353.fastq	L1_BTBS493
ERR233354.fastq	L7_BTBS610
ERR233355.fastq	L7_BTBS746
ERR233356.fastq	L1_N0067
ERR233357.fastq	L2_N0008
ERR233358.fastq	L4_N0011
ERR233359.fastq	L2_N0017
ERR233360.fastq	L3_N0033
ERR233361.fastq	L2_N0050
ERR233362.fastq	L6_N0060
ERR233363.fastq	L1_N0062
ERR233364.fastq	L1_N0065
ERR233365.fastq	L1_N0079
ERR233366.fastq	L6_N0089
ERR233367.fastq	L6_N0090
ERR233368.fastq	L6_N0098
ERR233369.fastq	L4_N0125
ERR233370.fastq	L2_N0128
ERR233371.fastq	L4_N0138
ERR233372.fastq	L1_N0182
ERR233373.fastq	L4_N0185
ERR233374.fastq	L1_N0203
ERR233375.fastq	L2_N1001
ERR233376.fastq	L1_N1004
ERR233377.fastq	L1_N1006
ERR233378.fastq	L3_N1007
ERR233379.fastq	L4_N1008
ERR233380.fastq	L1_N1009
ERR233381.fastq	L3_N1014
ERR233382.fastq	L4_N1015
ERR233383.fastq	L3_N1022
ERR233384.fastq	L3_N1024
ERR233385.fastq	L3_N1032
ERR233386.fastq	L2_N1037
ERR233387.fastq	L3_N1040
ERR233388.fastq	L2_N1051
ERR233389.fastq	L4_N1052
ERR233390.fastq	L4_N1057
ERR233391.fastq	L3_N1058
ERR234097_1.fastq,ERR234097_2.fastq	L5_1001003
ERR234098_1.fastq,ERR234098_2.fastq	L2_1027
ERR234099_1.fastq,ERR234099_2.fastq	L3_1180C
ERR234100_1.fastq,ERR234100_2.fastq	L2_1336
ERR234101_1.fastq,ERR234101_2.fastq	L2_1-6
ERR234102_1.fastq,ERR234102_2.fastq	L2_1864
ERR234103_1.fastq,ERR234103_2.fastq	L2_19-5
ERR234104_1.fastq,ERR234104_2.fastq	L2_19-6
ERR234105_1.fastq,ERR234105_2.fastq	L2_19-7
ERR234106_1.fastq,ERR234106_2.fastq	L6_541504
ERR234107_1.fastq,ERR234107_2.fastq	L2_58
ERR234108_1.fastq,ERR234108_2.fastq	L2_72
ERR234109_1.fastq,ERR234109_2.fastq	L3_751B
ERR234110_1.fastq,ERR234110_2.fastq	L2_759
ERR234111_1.fastq,ERR234111_2.fastq	L3_855B
ERR234112_1.fastq,ERR234112_2.fastq	L2_861
ERR234113_1.fastq,ERR234113_2.fastq	L5_DY21
ERR234114_1.fastq,ERR234114_2.fastq	L2_GQ1020
ERR234115_1.fastq,ERR234115_2.fastq	L2_GQ10-3
ERR234116_1.fastq,ERR234116_2.fastq	L2_GQ1164
ERR234117_1.fastq,ERR234117_2.fastq	L2_GQ-1165
ERR234118_1.fastq,ERR234118_2.fastq	L2_GQ-1168
ERR234119_1.fastq,ERR234119_2.fastq	L2_GQ1331
ERR234120_1.fastq,ERR234120_2.fastq	L2_GQ1335
ERR234121_1.fastq,ERR234121_2.fastq	L2_GQ-1343
ERR234122_1.fastq,ERR234122_2.fastq	L2_GQ-1438
ERR234123_1.fastq,ERR234123_2.fastq	L2_GQ1439
ERR234124_1.fastq,ERR234124_2.fastq	L2_GQ1580
ERR234125_1.fastq,ERR234125_2.fastq	L2_GQ1597
ERR234126_1.fastq,ERR234126_2.fastq	L2_GQ1605
ERR234127_1.fastq,ERR234127_2.fastq	L2_GQ1645
ERR234128_1.fastq,ERR234128_2.fastq	L2_GQ1885
ERR234129_1.fastq,ERR234129_2.fastq	L2_GQ-1972
ERR234130_1.fastq,ERR234130_2.fastq	L2_GQ1973
ERR234131_1.fastq,ERR234131_2.fastq	L2_GQ229
ERR234132_1.fastq,ERR234132_2.fastq	L2_GQ254
ERR234133_1.fastq,ERR234133_2.fastq	L2_GQ366
ERR234134_1.fastq,ERR234134_2.fastq	L2_GQ-50
ERR234135_1.fastq,ERR234135_2.fastq	L2_GQ657
ERR234136_1.fastq,ERR234136_2.fastq	L2_GQ73
ERR234137_1.fastq,ERR234137_2.fastq	L2_GQ74-3
ERR234138_1.fastq,ERR234138_2.fastq	L2_GQ762
ERR234139_1.fastq,ERR234139_2.fastq	L2_GQ856
ERR234140_1.fastq,ERR234140_2.fastq	L2_GQ859
ERR234141_1.fastq,ERR234141_2.fastq	L2_GQ904
ERR234142_1.fastq,ERR234142_2.fastq	L5_1047301
ERR234143_1.fastq,ERR234143_2.fastq	L5_1048001
ERR234144_1.fastq,ERR234144_2.fastq	L5_256902
ERR234145_1.fastq,ERR234145_2.fastq	L5_348203
ERR234146_1.fastq,ERR234146_2.fastq	L5_349404
ERR234147_1.fastq,ERR234147_2.fastq	L5_533304
ERR234148_1.fastq,ERR234148_2.fastq	L6_533604
ERR234149_1.fastq,ERR234149_2.fastq	L5_553604
ERR234150_1.fastq,ERR234150_2.fastq	L6_823602
ERR234151_1.fastq,ERR234151_2.fastq	L6_ABCG
ERR234152_1.fastq,ERR234152_2.fastq	L4_V355EA
ERR234153_1.fastq,ERR234153_2.fastq	L3_1016204
ERR234154_1.fastq,ERR234154_2.fastq	L4_1026403
ERR234155_1.fastq,ERR234155_2.fastq	L1_1078602
ERR234156_1.fastq,ERR234156_2.fastq	L1_1105103
ERR234157_1.fastq,ERR234157_2.fastq	L1_1277803
ERR234158_1.fastq,ERR234158_2.fastq	L3_138007
ERR234159_1.fastq,ERR234159_2.fastq	L4_141702
ERR234160_1.fastq,ERR234160_2.fastq	L5_144902
ERR234161_1.fastq,ERR234161_2.fastq	L4_155008
ERR234162_1.fastq,ERR234162_2.fastq	L3_155808
ERR234163_1.fastq,ERR234163_2.fastq	L4_157108
ERR234164_1.fastq,ERR234164_2.fastq	L1_157199
ERR234165_1.fastq,ERR234165_2.fastq	L1_157508
ERR234166_1.fastq,ERR234166_2.fastq	L3_159008
ERR234167_1.fastq,ERR234167_2.fastq	L3_162908
ERR234168_1.fastq,ERR234168_2.fastq	L3_173305
ERR234169_1.fastq,ERR234169_2.fastq	L1_179703
ERR234170_1.fastq,ERR234170_2.fastq	L4_V173IO
ERR234171_1.fastq,ERR234171_2.fastq	L4_217399
ERR234172_1.fastq,ERR234172_2.fastq	L4_219799
ERR234173_1.fastq,ERR234173_2.fastq	L4_230799
ERR234174_1.fastq,ERR234174_2.fastq	L4_231806
ERR234175_1.fastq,ERR234175_2.fastq	L4_233602
ERR234176_1.fastq,ERR234176_2.fastq	L5_257702
ERR234177_1.fastq,ERR234177_2.fastq	L4_267903
ERR234178_1.fastq,ERR234178_2.fastq	L3_282801
ERR234179_1.fastq,ERR234179_2.fastq	L3_296904
ERR234180_1.fastq,ERR234180_2.fastq	L4_V293EA
ERR234181_1.fastq,ERR234181_2.fastq	L3_449706
ERR234182_1.fastq,ERR234182_2.fastq	L1_468303
ERR234183_1.fastq,ERR234183_2.fastq	L4_V367IO
ERR234184_1.fastq,ERR234184_2.fastq	L6_538302
ERR234185_1.fastq,ERR234185_2.fastq	L1_539606
ERR234186_1.fastq,ERR234186_2.fastq	L6_546802
ERR234187_1.fastq,ERR234187_2.fastq	L4_549204
ERR234188_1.fastq,ERR234188_2.fastq	L3_580605
ERR234189_1.fastq,ERR234189_2.fastq	L3_597805
ERR234190_1.fastq,ERR234190_2.fastq	L2_V212BJ
ERR234191_1.fastq,ERR234191_2.fastq	L1_600603
ERR234192_1.fastq,ERR234192_2.fastq	L3_657005
ERR234193_1.fastq,ERR234193_2.fastq	L2_V119BJ
ERR234194_1.fastq,ERR234194_2.fastq	L1_745902
ERR234195_1.fastq,ERR234195_2.fastq	L3_793601
ERR234196_1.fastq,ERR234196_2.fastq	L3_858405
ERR234197_1.fastq,ERR234197_2.fastq	L1_94701
ERR234198_1.fastq,ERR234198_2.fastq	L4_DY131
ERR234199_1.fastq,ERR234199_2.fastq	L5_DY135
ERR234200_1.fastq,ERR234200_2.fastq	L4_DY167
ERR234201_1.fastq,ERR234201_2.fastq	L4_DY195
ERR234202_1.fastq,ERR234202_2.fastq	L5_DY20
ERR234203_1.fastq,ERR234203_2.fastq	L4_DY22
ERR234204_1.fastq,ERR234204_2.fastq	L5_DY26
ERR234205_1.fastq,ERR234205_2.fastq	L1_DY28
ERR234206_1.fastq,ERR234206_2.fastq	L4_DY8
ERR234207_1.fastq,ERR234207_2.fastq	L1_GT281
ERR234208_1.fastq,ERR234208_2.fastq	L2_GT333
ERR234209_1.fastq,ERR234209_2.fastq	L2_GT345
ERR234210_1.fastq,ERR234210_2.fastq	L2_GT411
ERR234211_1.fastq,ERR234211_2.fastq	L2_GT649
ERR234212_1.fastq,ERR234212_2.fastq	L4_H37Rv
ERR234213_1.fastq,ERR234213_2.fastq	L2_N0010
ERR234215_1.fastq,ERR234215_2.fastq	L2_N0020
ERR234216_1.fastq,ERR234216_2.fastq	L2_N0039
ERR234217_1.fastq,ERR234217_2.fastq	L1_N0043
ERR234224_1.fastq,ERR234224_2.fastq	L1_N0132
ERR234226_1.fastq,ERR234226_2.fastq	L4_N0137
ERR234232_1.fastq,ERR234232_2.fastq	L3_N04
ERR234233_1.fastq,ERR234233_2.fastq	L3_N24
ERR234234_1.fastq,ERR234234_2.fastq	L3_N37
ERR234235_1.fastq,ERR234235_2.fastq	L1_N70
ERR234236_1.fastq,ERR234236_2.fastq	L1_N72
ERR234237_1.fastq,ERR234237_2.fastq	L1_N73
ERR234238_1.fastq,ERR234238_2.fastq	L1_V232IO
ERR234239_1.fastq,ERR234239_2.fastq	L4_V318EA
ERR234240_1.fastq,ERR234240_2.fastq	L1_V346IO
ERR234241_1.fastq,ERR234241_2.fastq	L1_V372IO
ERR234242_1.fastq,ERR234242_2.fastq	L2_V374BJ
ERR234243_1.fastq,ERR234243_2.fastq	L4_V440EA
ERR234244_1.fastq,ERR234244_2.fastq	L4_V639EA
ERR234245_1.fastq,ERR234245_2.fastq	L2_N0002
ERR234246_1.fastq,ERR234246_2.fastq	L2_N0003
ERR234247_1.fastq,ERR234247_2.fastq	L2_N0005
ERR234248_1.fastq,ERR234248_2.fastq	L2_N0034
ERR234249_1.fastq,ERR234249_2.fastq	L2_N0041
ERR234250_1.fastq,ERR234250_2.fastq	L2_N0044
ERR234251_1.fastq,ERR234251_2.fastq	L4_N0046
ERR234252_1.fastq,ERR234252_2.fastq	L2_N0051
ERR234253_1.fastq,ERR234253_2.fastq	L2_N0053
ERR234254_1.fastq,ERR234254_2.fastq	L6_N0091
ERR234255_1.fastq,ERR234255_2.fastq	L6_N0092
ERR234256_1.fastq,ERR234256_2.fastq	L2_N0094
ERR234257_1.fastq,ERR234257_2.fastq	L6_N0099
ERR234258_1.fastq,ERR234258_2.fastq	L4_N0103
ERR234259_1.fastq,ERR234259_2.fastq	L4_N0107
ERR234260_1.fastq,ERR234260_2.fastq	L4_N0109
ERR234261_1.fastq,ERR234261_2.fastq	L6_N0115
ERR234262_1.fastq,ERR234262_2.fastq	L1_N0127
ERR234263_1.fastq,ERR234263_2.fastq	L2_N0130
ERR234264_1.fastq,ERR234264_2.fastq	L1_N0134
ERR234265_1.fastq,ERR234265_2.fastq	L4_N0136
ERR234266_1.fastq,ERR234266_2.fastq	L1_N0141
ERR234267_1.fastq,ERR234267_2.fastq	L4_N0146
ERR234268_1.fastq,ERR234268_2.fastq	L4_N0148
ERR234269_1.fastq,ERR234269_2.fastq	L2_N0150
ERR234270_1.fastq,ERR234270_2.fastq	L2_N0151
ERR234271_1.fastq,ERR234271_2.fastq	L2_N0158
ERR234272_1.fastq,ERR234272_2.fastq	L1_N0196
ERR234273_1.fastq,ERR234273_2.fastq	L3_N0197
ERR238745.fastq	L3_SG1
ERR238746.fastq	L1_T83
ERR245646_1.fastq.gz,ERR245646_2.fastq.gz	L3_245646
ERR245647_1.fastq.gz,ERR245647_2.fastq.gz	L1_245647
ERR245648_1.fastq.gz,ERR245648_2.fastq.gz	L1_245648
ERR245650_1.fastq.gz,ERR245650_2.fastq.gz	L4_245650
ERR245651_1.fastq.gz,ERR245651_2.fastq.gz	L1_245651
ERR245652_1.fastq.gz,ERR245652_2.fastq.gz	L1_245652
ERR245653_1.fastq.gz,ERR245653_2.fastq.gz	L4_245653
ERR245654_1.fastq.gz,ERR245654_2.fastq.gz	L1_245654
ERR245655_1.fastq.gz,ERR245655_2.fastq.gz	L2_245655
ERR245656_1.fastq.gz,ERR245656_2.fastq.gz	L1_245656
ERR245657_1.fastq.gz,ERR245657_2.fastq.gz	L1_245657
ERR245658_1.fastq.gz,ERR245658_2.fastq.gz	L4_245658
ERR245659_1.fastq.gz,ERR245659_2.fastq.gz	L4_245659
ERR245660_1.fastq.gz,ERR245660_2.fastq.gz	L2_245660
ERR245661_1.fastq.gz,ERR245661_2.fastq.gz	L4_245661
ERR245662_1.fastq.gz,ERR245662_2.fastq.gz	L1_245662
ERR245663_1.fastq.gz,ERR245663_2.fastq.gz	L2_245663
ERR245664_1.fastq.gz,ERR245664_2.fastq.gz	L4_245664
ERR245666_1.fastq.gz,ERR245666_2.fastq.gz	L4_245666
ERR245667_1.fastq.gz,ERR245667_2.fastq.gz	L4_245667
ERR245668_1.fastq.gz,ERR245668_2.fastq.gz	L3_245668
ERR245669_1.fastq.gz,ERR245669_2.fastq.gz	L3_245669
ERR245670_1.fastq.gz,ERR245670_2.fastq.gz	L1_245670
ERR245671_1.fastq.gz,ERR245671_2.fastq.gz	L3_245671
ERR245672_1.fastq.gz,ERR245672_2.fastq.gz	L1_245672
ERR245673_1.fastq.gz,ERR245673_2.fastq.gz	L4_245673
ERR245674_1.fastq.gz,ERR245674_2.fastq.gz	L1_245674
ERR245676_1.fastq.gz,ERR245676_2.fastq.gz	L3_245676
ERR245677_1.fastq.gz,ERR245677_2.fastq.gz	L1_245677
ERR245678_1.fastq.gz,ERR245678_2.fastq.gz	L3_245678
ERR245679_1.fastq.gz,ERR245679_2.fastq.gz	L1_245679
ERR245680_1.fastq.gz,ERR245680_2.fastq.gz	L2_245680
ERR245682_1.fastq.gz,ERR245682_2.fastq.gz	L3_245682
ERR245683_1.fastq.gz,ERR245683_2.fastq.gz	L4_245683
ERR245684_1.fastq.gz,ERR245684_2.fastq.gz	L3_245684
ERR245685_1.fastq.gz,ERR245685_2.fastq.gz	L4_245685
ERR245686_1.fastq.gz,ERR245686_2.fastq.gz	L4_245686
ERR245687_1.fastq.gz,ERR245687_2.fastq.gz	L3_245687
ERR245688_1.fastq.gz,ERR245688_2.fastq.gz	L3_245688
ERR245689_1.fastq.gz,ERR245689_2.fastq.gz	L3_245689
ERR245690_1.fastq.gz,ERR245690_2.fastq.gz	L4_245690
ERR245692_1.fastq.gz,ERR245692_2.fastq.gz	L2_245692
ERR245693_1.fastq.gz,ERR245693_2.fastq.gz	L4_245693
ERR245694_1.fastq.gz,ERR245694_2.fastq.gz	L3_245694
ERR245695_1.fastq.gz,ERR245695_2.fastq.gz	L1_245695
ERR245696_1.fastq.gz,ERR245696_2.fastq.gz	L2_245696
ERR245697_1.fastq.gz,ERR245697_2.fastq.gz	L4_245697
ERR245700_1.fastq.gz,ERR245700_2.fastq.gz	L4_245700
ERR245701_1.fastq.gz,ERR245701_2.fastq.gz	L4_245701
ERR245702_1.fastq.gz,ERR245702_2.fastq.gz	L3_245702
ERR245703_1.fastq.gz,ERR245703_2.fastq.gz	L1_245703
ERR245704_1.fastq.gz,ERR245704_2.fastq.gz	L3_245704
ERR245705_1.fastq.gz,ERR245705_2.fastq.gz	L1_245705
ERR245706_1.fastq.gz,ERR245706_2.fastq.gz	L4_245706
ERR245707_1.fastq.gz,ERR245707_2.fastq.gz	L4_245707
ERR245708_1.fastq.gz,ERR245708_2.fastq.gz	L4_245708
ERR245709_1.fastq.gz,ERR245709_2.fastq.gz	L4_245709
ERR245710_1.fastq.gz,ERR245710_2.fastq.gz	L2_245710
ERR245711_1.fastq.gz,ERR245711_2.fastq.gz	L4_245711
ERR245712_1.fastq.gz,ERR245712_2.fastq.gz	L4_245712
ERR245713_1.fastq.gz,ERR245713_2.fastq.gz	L3_245713
ERR245715_1.fastq.gz,ERR245715_2.fastq.gz	L3_245715
ERR245716_1.fastq.gz,ERR245716_2.fastq.gz	L2_245716
ERR245717_1.fastq.gz,ERR245717_2.fastq.gz	L1_245717
ERR245718_1.fastq.gz,ERR245718_2.fastq.gz	L4_245718
ERR245719_1.fastq.gz,ERR245719_2.fastq.gz	L4_245719
ERR245720_1.fastq.gz,ERR245720_2.fastq.gz	L1_245720
ERR245722_1.fastq.gz,ERR245722_2.fastq.gz	L3_245722
ERR245723_1.fastq.gz,ERR245723_2.fastq.gz	L2_245723
ERR245724_1.fastq.gz,ERR245724_2.fastq.gz	L4_245724
ERR245725_1.fastq.gz,ERR245725_2.fastq.gz	L4_245725
ERR245726_1.fastq.gz,ERR245726_2.fastq.gz	L3_245726
ERR245727_1.fastq.gz,ERR245727_2.fastq.gz	L1_245727
ERR245728_1.fastq.gz,ERR245728_2.fastq.gz	L2_245728
ERR245729_1.fastq.gz,ERR245729_2.fastq.gz	L4_245729
ERR245730_1.fastq.gz,ERR245730_2.fastq.gz	L4_245730
ERR245731_1.fastq.gz,ERR245731_2.fastq.gz	L4_245731
ERR245732_1.fastq.gz,ERR245732_2.fastq.gz	L3_245732
ERR245733_1.fastq.gz,ERR245733_2.fastq.gz	L4_245733
ERR245734_1.fastq.gz,ERR245734_2.fastq.gz	L1_245734
ERR245736_1.fastq.gz,ERR245736_2.fastq.gz	L4_245736
ERR245737_1.fastq.gz,ERR245737_2.fastq.gz	L4_245737
ERR245738_1.fastq.gz,ERR245738_2.fastq.gz	L4_245738
ERR245739_1.fastq.gz,ERR245739_2.fastq.gz	L1_245739
ERR245740_1.fastq.gz,ERR245740_2.fastq.gz	L4_245740
ERR245741_1.fastq.gz,ERR245741_2.fastq.gz	L4_245741
ERR245742_1.fastq.gz,ERR245742_2.fastq.gz	L1_245742
ERR245743_1.fastq.gz,ERR245743_2.fastq.gz	L4_245743
ERR245744_1.fastq.gz,ERR245744_2.fastq.gz	L4_245744
ERR245745_1.fastq.gz,ERR245745_2.fastq.gz	L4_245745
ERR245746_1.fastq.gz,ERR245746_2.fastq.gz	L4_245746
ERR245747_1.fastq.gz,ERR245747_2.fastq.gz	L3_245747
ERR245748_1.fastq.gz,ERR245748_2.fastq.gz	L1_245748
ERR245749_1.fastq.gz,ERR245749_2.fastq.gz	L4_245749
ERR245750_1.fastq.gz,ERR245750_2.fastq.gz	L4_245750
ERR245751_1.fastq.gz,ERR245751_2.fastq.gz	L1_245751
ERR245752_1.fastq.gz,ERR245752_2.fastq.gz	L4_245752
ERR245753_1.fastq.gz,ERR245753_2.fastq.gz	L3_245753
ERR245754_1.fastq.gz,ERR245754_2.fastq.gz	L4_245754
ERR245755_1.fastq.gz,ERR245755_2.fastq.gz	L4_245755
ERR245756_1.fastq.gz,ERR245756_2.fastq.gz	L4_245756
ERR245757_1.fastq.gz,ERR245757_2.fastq.gz	L3_245757
ERR245758_1.fastq.gz,ERR245758_2.fastq.gz	L4_245758
ERR245759_1.fastq.gz,ERR245759_2.fastq.gz	L4_245759
ERR245760_1.fastq.gz,ERR245760_2.fastq.gz	L1_245760
ERR245761_1.fastq.gz,ERR245761_2.fastq.gz	L1_245761
ERR245762_1.fastq.gz,ERR245762_2.fastq.gz	L4_245762
ERR245763_1.fastq.gz,ERR245763_2.fastq.gz	L1_245763
ERR245764_1.fastq.gz,ERR245764_2.fastq.gz	L3_245764
ERR245765_1.fastq.gz,ERR245765_2.fastq.gz	L4_245765
ERR245767_1.fastq.gz,ERR245767_2.fastq.gz	L4_245767
ERR245768_1.fastq.gz,ERR245768_2.fastq.gz	L3_245768
ERR245769_1.fastq.gz,ERR245769_2.fastq.gz	L4_245769
ERR245770_1.fastq.gz,ERR245770_2.fastq.gz	L4_245770
ERR245771_1.fastq.gz,ERR245771_2.fastq.gz	L4_245771
ERR245772_1.fastq.gz,ERR245772_2.fastq.gz	L4_245772
ERR245773_1.fastq.gz,ERR245773_2.fastq.gz	L4_245773
ERR245774_1.fastq.gz,ERR245774_2.fastq.gz	L4_245774
ERR245775_1.fastq.gz,ERR245775_2.fastq.gz	L1_245775
ERR245776_1.fastq.gz,ERR245776_2.fastq.gz	L4_245776
ERR245777_1.fastq.gz,ERR245777_2.fastq.gz	L3_245777
ERR245778_1.fastq.gz,ERR245778_2.fastq.gz	L4_245778
ERR245779_1.fastq.gz,ERR245779_2.fastq.gz	L4_245779
ERR245780_1.fastq.gz,ERR245780_2.fastq.gz	L4_245780
ERR245781_1.fastq.gz,ERR245781_2.fastq.gz	L1_245781
ERR245783_1.fastq.gz,ERR245783_2.fastq.gz	L2_245783
ERR245784_1.fastq.gz,ERR245784_2.fastq.gz	L1_245784
ERR245785_1.fastq.gz,ERR245785_2.fastq.gz	L4_245785
ERR245786_1.fastq.gz,ERR245786_2.fastq.gz	L4_245786
ERR245787_1.fastq.gz,ERR245787_2.fastq.gz	L4_245787
ERR245788_1.fastq.gz,ERR245788_2.fastq.gz	L4_245788
ERR245789_1.fastq.gz,ERR245789_2.fastq.gz	L3_245789
ERR245792_1.fastq.gz,ERR245792_2.fastq.gz	L3_245792
ERR245793_1.fastq.gz,ERR245793_2.fastq.gz	L3_245793
ERR245794_1.fastq.gz,ERR245794_2.fastq.gz	L4_245794
ERR245796_1.fastq.gz,ERR245796_2.fastq.gz	L3_245796
ERR245797_1.fastq.gz,ERR245797_2.fastq.gz	L4_245797
ERR245798_1.fastq.gz,ERR245798_2.fastq.gz	L4_245798
ERR245799_1.fastq.gz,ERR245799_2.fastq.gz	L4_245799
ERR245800_1.fastq.gz,ERR245800_2.fastq.gz	L4_245800
ERR245801_1.fastq.gz,ERR245801_2.fastq.gz	L4_245801
ERR245802_1.fastq.gz,ERR245802_2.fastq.gz	L4_245802
ERR245803_1.fastq.gz,ERR245803_2.fastq.gz	L3_245803
ERR245804_1.fastq.gz,ERR245804_2.fastq.gz	L4_245804
ERR245805_1.fastq.gz,ERR245805_2.fastq.gz	L3_245805
ERR245806_1.fastq.gz,ERR245806_2.fastq.gz	L4_245806
ERR245807_1.fastq.gz,ERR245807_2.fastq.gz	L4_245807
ERR245808_1.fastq.gz,ERR245808_2.fastq.gz	L4_245808
ERR245809_1.fastq.gz,ERR245809_2.fastq.gz	L4_245809
ERR245810_1.fastq.gz,ERR245810_2.fastq.gz	L4_245810
ERR245812_1.fastq.gz,ERR245812_2.fastq.gz	L4_245812
ERR245813_1.fastq.gz,ERR245813_2.fastq.gz	L1_245813
ERR245815_1.fastq.gz,ERR245815_2.fastq.gz	L4_245815
ERR245818_1.fastq.gz,ERR245818_2.fastq.gz	L4_245818
ERR245821_1.fastq.gz,ERR245821_2.fastq.gz	L4_245821
ERR245822_1.fastq.gz,ERR245822_2.fastq.gz	L1_245822
ERR245826_1.fastq.gz,ERR245826_2.fastq.gz	L4_245826
ERR245827_1.fastq.gz,ERR245827_2.fastq.gz	L3_245827
ERR245828_1.fastq.gz,ERR245828_2.fastq.gz	L4_245828
ERR245829_1.fastq.gz,ERR245829_2.fastq.gz	L1_245829
ERR245830_1.fastq.gz,ERR245830_2.fastq.gz	L3_245830
ERR245831_1.fastq.gz,ERR245831_2.fastq.gz	L2_245831
ERR245835_1.fastq.gz,ERR245835_2.fastq.gz	L4_245835
ERR245836_1.fastq.gz,ERR245836_2.fastq.gz	L1_245836
ERR245837_1.fastq.gz,ERR245837_2.fastq.gz	L2_245837
ERR245838_1.fastq.gz,ERR245838_2.fastq.gz	L3_245838
ERR245839_1.fastq.gz,ERR245839_2.fastq.gz	L3_245839
ERR245840_1.fastq.gz,ERR245840_2.fastq.gz	L3_245840
ERR245841_1.fastq.gz,ERR245841_2.fastq.gz	L4_245841
ERR245842_1.fastq.gz,ERR245842_2.fastq.gz	L4_245842
ERR245843_1.fastq.gz,ERR245843_2.fastq.gz	L1_245843
ERR245844_1.fastq.gz,ERR245844_2.fastq.gz	L1_245844
ERR245845_1.fastq.gz,ERR245845_2.fastq.gz	L4_245845
ERR245846_1.fastq.gz,ERR245846_2.fastq.gz	L2_245846
ERR245847_1.fastq.gz,ERR245847_2.fastq.gz	L4_245847
ERR245848_1.fastq.gz,ERR245848_2.fastq.gz	L4_245848
ERR245849_1.fastq.gz,ERR245849_2.fastq.gz	L3_245849
ERR257891_1.fastq.gz,ERR257891_2.fastq.gz	L4_257891
ERR257892_1.fastq.gz,ERR257892_2.fastq.gz	L4_257892
ERR257893_1.fastq.gz,ERR257893_2.fastq.gz	L4_257893
ERR257894_1.fastq.gz,ERR257894_2.fastq.gz	L4_257894
ERR257895_1.fastq.gz,ERR257895_2.fastq.gz	L4_257895
ERR257896_1.fastq.gz,ERR257896_2.fastq.gz	L4_257896
ERR257897_1.fastq.gz,ERR257897_2.fastq.gz	L4_257897
ERR257898_1.fastq.gz,ERR257898_2.fastq.gz	L4_257898
ERR257899_1.fastq.gz,ERR257899_2.fastq.gz	L4_257899
ERR257900_1.fastq.gz,ERR257900_2.fastq.gz	L4_257900
ERR257901_1.fastq.gz,ERR257901_2.fastq.gz	L4_257901
ERR257902_1.fastq.gz,ERR257902_2.fastq.gz	L4_257902
ERR257903_1.fastq.gz,ERR257903_2.fastq.gz	L4_257903
ERR257904_1.fastq.gz,ERR257904_2.fastq.gz	L4_257904
ERR257905_1.fastq.gz,ERR257905_2.fastq.gz	L4_257905
ERR257906_1.fastq.gz,ERR257906_2.fastq.gz	L4_257906
ERR257907_1.fastq.gz,ERR257907_2.fastq.gz	L4_257907
ERR257908_1.fastq.gz,ERR257908_2.fastq.gz	L4_257908
ERR257909_1.fastq.gz,ERR257909_2.fastq.gz	L4_257909
ERR257910_1.fastq.gz,ERR257910_2.fastq.gz	L4_257910
ERR257911_1.fastq.gz,ERR257911_2.fastq.gz	L4_257911
ERR257912_1.fastq.gz,ERR257912_2.fastq.gz	L4_257912
ERR257915_1.fastq.gz,ERR257915_2.fastq.gz	L4_257915
ERR257917_1.fastq.gz,ERR257917_2.fastq.gz	L4_257917
ERR257923_1.fastq.gz,ERR257923_2.fastq.gz	L2_257923
ERR257925_1.fastq.gz,ERR257925_2.fastq.gz	L2_257925
ERR257927_1.fastq.gz,ERR257927_2.fastq.gz	L2_257927
ERR257928_1.fastq.gz,ERR257928_2.fastq.gz	L2_257928
ERR257929_1.fastq.gz,ERR257929_2.fastq.gz	L2_257929
ERR257930_1.fastq.gz,ERR257930_2.fastq.gz	L2_257930
ERR257931_1.fastq.gz,ERR257931_2.fastq.gz	L4_257931
ERR257932_1.fastq.gz,ERR257932_2.fastq.gz	L4_257932
ERR257933_1.fastq.gz,ERR257933_2.fastq.gz	L4_257933
ERR257934_1.fastq.gz,ERR257934_2.fastq.gz	L4_257934
ERR257935_1.fastq.gz,ERR257935_2.fastq.gz	L4_257935
SRR006916_mod_qc20.fastq	L1_K21
SRR006917_mod_qc20.fastq	L3_K49
SRR006918_mod_qc20.fastq	L4_K37
SRR006919_mod_qc20.fastq	L1_K67
SRR006920_mod_qc20.fastq	L1_K93
SRR014813_mod_qc20.fastq	L1_T92
SRR014814_mod_qc20.fastq	L2_T85
SRR017356_mod_qc20.fastq	L1_T17
SRR022869_mod_qc20.fastq	L2_T67
SRR022870_mod_qc20.fastq	L2_00_1695
SRR022872_mod_qc20.fastq	L2_98_1833
SRR022873_mod_qc20.fastq	L2_M4100A
SRR022874_mod_qc20.fastq	L3_91_0079
SRR022875_mod_qc20.fastq	L1_95_0545
SRR022876_mod_qc20.fastq	L6_GM_0981
SRR022877_mod_qc20.fastq	L4_4783_04
SRR022878_mod_qc20.fastq	L5_11821_03
SRR022879_mod_qc20.fastq	L5_5444_04
SRR022880_mod_qc20.fastq	L6_4141_04
SRR029156_mod_qc20.fastq	L4_GM_1503
SRR671719_1.fastq,SRR671719_2.fastq	L2_MDR_60
SRR671720_1.fastq,SRR671720_2.fastq	L2_MDR_322
SRR671721_1.fastq,SRR671721_2.fastq	L2_MDR_142
SRR671722_1.fastq,SRR671722_2.fastq	L2_MDR_140
SRR671723_1.fastq,SRR671723_2.fastq	L2_DS_B-160
SRR671724_1.fastq,SRR671724_2.fastq	L2_MDR_315
SRR671725_1.fastq,SRR671725_2.fastq	L4_XDR_GuangZ6
SRR671726_1.fastq,SRR671726_2.fastq	L2_XDR_GuangZ8
SRR671727_1.fastq,SRR671727_2.fastq	L2_MDR_A-xz09095
SRR671728_1.fastq,SRR671728_2.fastq	L2_MDR_C-xz06202
SRR671729_1.fastq,SRR671729_2.fastq	L2_DS_D-xz06169
SRR671730_1.fastq,SRR671730_2.fastq	L2_DS_E-xz09109
SRR671731_1.fastq,SRR671731_2.fastq	L2_MDR_F-xz09121
SRR671732_1.fastq,SRR671732_2.fastq	L2_MDR_G-xz09148
SRR671733_1.fastq,SRR671733_2.fastq	L2_MDR_H-xz09043
SRR671734_1.fastq,SRR671734_2.fastq	L2_MDR_I-xz09061
SRR671735_1.fastq,SRR671735_2.fastq	L2_MDR_J-xz09105
SRR671736_1.fastq,SRR671736_2.fastq	L2_MDR_L-xz09102
SRR671737_1.fastq,SRR671737_2.fastq	L2_MDR_M-xz06013
SRR671738_1.fastq,SRR671738_2.fastq	L2_MDR_X-xz09017
SRR671739_1.fastq,SRR671739_2.fastq	L2_MDR_N-xz06042
SRR671740_1.fastq,SRR671740_2.fastq	L4_XDR_O-xz06008
SRR671741_1.fastq,SRR671741_2.fastq	L3_DS_P-xz09119
SRR671742_1.fastq,SRR671742_2.fastq	L2_MDR_Q-xz09122
SRR671743_1.fastq,SRR671743_2.fastq	L2_MDR_R-xz09105
SRR671744_1.fastq,SRR671744_2.fastq	L2_MDR_S-xz09021
SRR671745_1.fastq,SRR671745_2.fastq	L2_MDR_U-xz09006
SRR671746_1.fastq,SRR671746_2.fastq	L2_MDR_V-xz09011
SRR671747_1.fastq,SRR671747_2.fastq	L2_DS_Y-xz09033
SRR671748_1.fastq,SRR671748_2.fastq	L2_MDR_FJ05112
SRR671749_1.fastq,SRR671749_2.fastq	L4_MDR_FJ05120
SRR671750_1.fastq,SRR671750_2.fastq	L4_MDR_FJ05121
SRR671751_1.fastq,SRR671751_2.fastq	L4_MDR_FJ05132
SRR671752_1.fastq,SRR671752_2.fastq	L2_MDR_FJ05136
SRR671753_1.fastq,SRR671753_2.fastq	L2_MDR_FJ05148
SRR671754_1.fastq,SRR671754_2.fastq	L2_MDR_FJ09132
SRR671755_1.fastq,SRR671755_2.fastq	L2_MDR_FJ07036
SRR671756_1.fastq,SRR671756_2.fastq	L2_MDR_FJ09114
SRR671757_1.fastq,SRR671757_2.fastq	L4_MDR_FJ05189
SRR671758_1.fastq,SRR671758_2.fastq	L2_MDR_FJ05179
SRR671759_1.fastq,SRR671759_2.fastq	L2_XDR_FJ05195
SRR671760_1.fastq,SRR671760_2.fastq	L4_XDR_FJ07028
SRR671761_1.fastq,SRR671761_2.fastq	L2_XDR_FJ09143
SRR671762_1.fastq,SRR671762_2.fastq	L4_DS_FJ05060
SRR671763_1.fastq,SRR671763_2.fastq	L4_DS_FJ05349
SRR671764_1.fastq,SRR671764_2.fastq	L4_DS_FJ05474
SRR671765_1.fastq,SRR671765_2.fastq	L2_MDR_GZ10108
SRR671766_1.fastq,SRR671766_2.fastq	L4_MDR_GZ10120
SRR671767_1.fastq,SRR671767_2.fastq	L4_MDR_GZ10103
SRR671768_1.fastq,SRR671768_2.fastq	L4_MDR_GZ10125
SRR671769_1.fastq,SRR671769_2.fastq	L4_MDR_GZ10059
SRR671770_1.fastq,SRR671770_2.fastq	L2_MDR_GZ10102
SRR671771_1.fastq,SRR671771_2.fastq	L2_MDR_GZ10115
SRR671772_1.fastq,SRR671772_2.fastq	L4_MDR_GZ10069
SRR671773_1.fastq,SRR671773_2.fastq	L4_DS_GZ10145
SRR671774_1.fastq,SRR671774_2.fastq	L4_MDR_GZ10116
SRR671775_1.fastq,SRR671775_2.fastq	L4_DS_10
SRR671776_1.fastq,SRR671776_2.fastq	L2_DS_42061
SRR671777_1.fastq,SRR671777_2.fastq	L2_DS_42063
SRR671778_1.fastq,SRR671778_2.fastq	L4_DS_42065
SRR671779_1.fastq,SRR671779_2.fastq	L2_XDR_41310
SRR671780_1.fastq,SRR671780_2.fastq	L2_XDR_40195
SRR671781_1.fastq,SRR671781_2.fastq	L2_MDR_LN023
SRR671782_1.fastq,SRR671782_2.fastq	L4_XDR_GuangZ33
SRR671783_1.fastq,SRR671783_2.fastq	L2_XDR_GuangZ28
SRR671784_1.fastq,SRR671784_2.fastq	L2_MDR_LN005
SRR671785_1.fastq,SRR671785_2.fastq	L2_XDR_LN081
SRR671786_1.fastq,SRR671786_2.fastq	L2_DS_LN037
SRR671787_1.fastq,SRR671787_2.fastq	L2_MDR_LN077
SRR671788_1.fastq,SRR671788_2.fastq	L2_DS_LN007
SRR671789_1.fastq,SRR671789_2.fastq	L2_MDR_GuangZ24
SRR671790_1.fastq,SRR671790_2.fastq	L4_MDR_GuangZ29
SRR671791_1.fastq,SRR671791_2.fastq	L2_MDR_LN314
SRR671792_1.fastq,SRR671792_2.fastq	L2_DS_LN151
SRR671793_1.fastq,SRR671793_2.fastq	L2_DS_ShX477
SRR671794_1.fastq,SRR671794_2.fastq	L2_XDR_LN130
SRR671795_1.fastq,SRR671795_2.fastq	L2_MDR_ShX127
SRR671796_1.fastq,SRR671796_2.fastq	L2_MDR_LN228
SRR671797_1.fastq,SRR671797_2.fastq	L2_MDR_LN175
SRR671798_1.fastq,SRR671798_2.fastq	L2_MDR_ShX519
SRR671799_1.fastq,SRR671799_2.fastq	L2_XDR_LN236
SRR671800_1.fastq,SRR671800_2.fastq	L2_DS_LN161
SRR671801_1.fastq,SRR671801_2.fastq	L2_MDR_LN270
SRR671802_1.fastq,SRR671802_2.fastq	L2_DS_ShX347
SRR671803_1.fastq,SRR671803_2.fastq	L2_DS_ShX640
SRR671804_1.fastq,SRR671804_2.fastq	L2_MDR_SH002
SRR671805_1.fastq,SRR671805_2.fastq	L2_DS_SH147
SRR671806_1.fastq,SRR671806_2.fastq	L2_MDR_SH166
SRR671807_1.fastq,SRR671807_2.fastq	L2_XDR_SH170
SRR671808_1.fastq,SRR671808_2.fastq	L2_DS_SH171
SRR671809_1.fastq,SRR671809_2.fastq	L2_MDR_SH186
SRR671810_1.fastq,SRR671810_2.fastq	L2_XDR_SH060
SRR671811_1.fastq,SRR671811_2.fastq	L2_XDR_SH068
SRR671812_1.fastq,SRR671812_2.fastq	L2_MDR_SH287
SRR671813_1.fastq,SRR671813_2.fastq	L2_MDR_SH292
SRR671814_1.fastq,SRR671814_2.fastq	L2_DS_SH298
SRR671815_1.fastq,SRR671815_2.fastq	L2_XDR_SH311
SRR671816_1.fastq,SRR671816_2.fastq	L2_MDR_SH327
SRR671817_1.fastq,SRR671817_2.fastq	L2_MDR_SH331
SRR671818_1.fastq,SRR671818_2.fastq	L2_MDR_SH337
SRR671819_1.fastq,SRR671819_2.fastq	L2_MDR_SH340
SRR671820_1.fastq,SRR671820_2.fastq	L2_MDR_SH361
SRR671821_1.fastq,SRR671821_2.fastq	L2_XDR_SH384
SRR671822_1.fastq,SRR671822_2.fastq	L2_MDR_SH390
SRR671823_1.fastq,SRR671823_2.fastq	L2_DS_SH396
SRR671824_1.fastq,SRR671824_2.fastq	L2_MDR_SH400
SRR671825_1.fastq,SRR671825_2.fastq	L2_MDR_SH404
SRR671826_1.fastq,SRR671826_2.fastq	L2_MDR_SH415
SRR671827_1.fastq,SRR671827_2.fastq	L2_DS_SH045
SRR671828_1.fastq,SRR671828_2.fastq	L2_MDR_SH51
SRR671829_1.fastq,SRR671829_2.fastq	L2_MDR_LN230
SRR671830_1.fastq,SRR671830_2.fastq	L2_DS_ShX141
SRR671831_1.fastq,SRR671831_2.fastq	L4_MDR_ShX321
SRR671832_1.fastq,SRR671832_2.fastq	L4_DS_FJ05395
SRR671833_1.fastq,SRR671833_2.fastq	L4_DS_GZ061
SRR671834_1.fastq,SRR671834_2.fastq	L2_MDR_GZ077
SRR671835_1.fastq,SRR671835_2.fastq	L4_DS_GZ10057
SRR671836_1.fastq,SRR671836_2.fastq	L2_MDR_GZ113
SRR671837_1.fastq,SRR671837_2.fastq	L2_MDR_GZ119
SRR671838_1.fastq,SRR671838_2.fastq	L4_MDR_XZ06030
SRR671839_1.fastq,SRR671839_2.fastq	L2_MDR_XZ06050
SRR671840_1.fastq,SRR671840_2.fastq	L2_MDR_XZ06217
SRR671841_1.fastq,SRR671841_2.fastq	L2_MDR_FJ05141
SRR671842_1.fastq,SRR671842_2.fastq	L2_XDR_FJ07070
SRR671843_1.fastq,SRR671843_2.fastq	L2_MDR_GZ066
SRR671844_1.fastq,SRR671844_2.fastq	L2_MDR_GZ10109
SRR671845_1.fastq,SRR671845_2.fastq	L2_MDR_GZ104
SRR671846_1.fastq,SRR671846_2.fastq	L4_DS_GZ126
SRR671847_1.fastq,SRR671847_2.fastq	L2_MDR_GZ146
SRR671848_1.fastq,SRR671848_2.fastq	L2_MDR_XZ06017
SRR671849_1.fastq,SRR671849_2.fastq	L2_MDR_XZ06044
SRR671850_1.fastq,SRR671850_2.fastq	L4_MDR_XZ06055
SRR671851_1.fastq,SRR671851_2.fastq	L2_MDR_XZ06194
SRR671852_1.fastq,SRR671852_2.fastq	L2_MDR_SHX669
SRR671853_1.fastq,SRR671853_2.fastq	L4_MDR_SHX05178
SRR671854_1.fastq,SRR671854_2.fastq	L2_MDR_LN373
SRR671855_1.fastq,SRR671855_2.fastq	L2_MDR_LN018
SRR671856_1.fastq,SRR671856_2.fastq	L2_DS_HEN06035
SRR671857_1.fastq,SRR671857_2.fastq	L2_MDR_HEN05034
SRR671858_1.fastq,SRR671858_2.fastq	L2_DS_BJ05010
SRR671859_1.fastq,SRR671859_2.fastq	L4_DS_BJ05026
SRR671860_1.fastq,SRR671860_2.fastq	L4_DS_BJ05043
SRR671861_1.fastq,SRR671861_2.fastq	L4_MDR_GuangZ0016
SRR671862_1.fastq,SRR671862_2.fastq	L4_XDR_GuangZ0026
SRR671863_1.fastq,SRR671863_2.fastq	L2_XDR_GuangZ0008
SRR671864_1.fastq,SRR671864_2.fastq	L2_XDR_GuangZ0017
SRR671865_1.fastq,SRR671865_2.fastq	L2_XDR_293
SRR671866_1.fastq,SRR671866_2.fastq	L2_MDR_336
SRR671867_1.fastq,SRR671867_2.fastq	L2_MDR_252
SRR671868_1.fastq,SRR671868_2.fastq	L4_MDR_143
SRR671869_1.fastq,SRR671869_2.fastq	L2_MDR_144
SRR671870_1.fastq,SRR671870_2.fastq	L2_DS_NM11008
SRR671871_1.fastq,SRR671871_2.fastq	L2_DS_XJ06007
SRR671872_1.fastq,SRR671872_2.fastq	L4_DS_XJ06055
SRR671873_1.fastq,SRR671873_2.fastq	L3_DS_XJ06014
SRR671874_1.fastq,SRR671874_2.fastq	L4_DS_XJ06090
SRR671875_1.fastq,SRR671875_2.fastq	L2_DS_NM11010
SRR671876_1.fastq,SRR671876_2.fastq	L2_DS_NM11014
SRR671877_1.fastq,SRR671877_2.fastq	L2_DS_NM11011
SRR671878_1.fastq,SRR671878_2.fastq	L4_DS_XJ06017
SRR671879_1.fastq,SRR671879_2.fastq	L2_DS_NM11006
